# Supplementary material for: A study of the interactive mediating effect of ADHD and NSSI caused by co-disease mechanisms in males and females
Source: PeerJ. 2024 Feb 9;12:e16895. doi: 10.7717/peerj.16895 (PMC10860553; doi:10.7717/peerj.16895)
Supplement: Supplemental Information 1 [file peerj-12-16895-s001.zip]

Archive with 8 entries (8 files):
- Data/22.11.12.R
- Data/data_select_female.csv
- Data/data_select_male.csv
- Data/data_total.csv
- Data/ReadMe.txt
- Data/table1.csv
- Data/table2.csv
- Data/table3.csv
