# Supplementary material for: A study of the interactive mediating effect of ADHD and NSSI caused by co-disease mechanisms in males and females
Source: PeerJ. 2024 Feb 9;12:e16895. doi: 10.7717/peerj.16895 (PMC10860553; doi:10.7717/peerj.16895)
Supplement: Supplemental Information 1 [file peerj-12-16895-s001.zip › Data/data_select_female.csv]

	NSSI	Anxiety	Depression	IAD	ADHD_AD	ADHD_HI	ADHD_C
1	1	68	20	46	26	17	59
2	1	66	24	76	24	19	60
3	1	70	20	22	21	16	51
4	0	36	10	9	15	17	48
5	1	51	29	44	14	18	48
6	1	77	18	70	25	16	56
7	1	67	31	64	24	10	48
8	1	70	23	59	24	14	57
9	1	68	24	30	23	13.87	53
10	1	71	18	69	23	11	53
11	1	73	26	51	22	13	56
12	1	81	20	65	22	14	57
13	1	77	22	60	21	9	42
14	1	63	20	69	21	9	42
15	1	75	25	89	21	15	51
16	1	82	24	60	20	11	50
17	1	67	27	89	19.98	13	56
18	1	63	20	48	19	13	49
19	0	33	18	23	18	3	27
20	0	40	10	20	18	12	45
21	0	41	16	7	16	0	26
22	0	20	18	55	16	6	35
23	0	14	18	17	14	6.13	34
24	0	43	14	12	13	14	38
25	0	47	20	15	13	5	26
26	0	14	8	40	13	13.4	35
27	0	31	13	46	12	9	29
28	0	35	12	37	12	11	33
29	0	12	17	15	11	3	19
30	0	22	10	13	11	8	29
31	0	8	2	48	11	3	17
32	0	36	12	23	10	1	14
33	0	31	13	50	10	1	20
34	0	34	18	29	10	2	15
35	1	37	26	24	10	1	20
36	0	30	16	24	10	2	17
37	0	15	8	6	10	4	14
38	0	19	15	15	9	1	14
39	0	18	4	8	9	9	22
40	1	39	23	17	8	1	12
41	0	30	18	16	8	4	21
42	0	36	19	41	8	7	20
43	0	48	16	21	7.98	3	18
44	0	28	6	11	7	1	20
45	1	50	24	48	7	5.98	15
46	0	15	5	15	7	5	20
47	0	9	8	19	7	4	14
48	0	26	16	28	7	1	11
49	0	50	17	61	7	5	14
50	0	21	6	11	6.9	2	15
51	0	20	18	55	6.62	1.56	10
52	0	30	4	14	6	4	18
53	0	22	11	34	6	5	15
54	0	52	18	18	6	1	10
55	0	27	19	61	5.98	0	7
56	0	50	17	61	5.98	2	9
57	0	13	4	19	5.98	0	14
58	0	53	13	36	5.11	1.99	11
59	0	52	13	36	5.11	1	10
60	0	28	6	11	5	2	12
61	0	25	14	21	5	0	8
62	0	20	10	11	5	3	14
63	0	46	17	45	5	1	10
64	0	22	12	26	5	3	10
65	0	31	13	50	4.98	3	12
66	0	31	13	46	4	2	7
67	0	14	11	30	4	2	11
68	0	13	5	11	3	1	7
69	0	40	10	20	3	3	6
70	0	9	11	4	3	1	4
71	0	31	12	37	3	1	4
72	0	22	10	18	2	1	4
73	0	30	12	26	2	0	3
74	0	52	18	18	1	0	1
75	0	40	20	36	0	0	0
76	0	22	11	34	0	0	0
77	0	27	13	33	0	0	0
78	1	82	29	96	25	22	67
79	1	73	20	61	24	23	63
80	1	79	24	52	27	11	48
81	1	72	18	40	27	18	65
82	1	77	19	73	27	10	46
83	1	74	24	84	24	11	55
84	1	65	21	69	23	13	55
85	0	17	16	25	20	11	33
86	1	63	23	66	18	16	51
87	0	34	20	55	9	8	22
88	0	28	14	39	9	9	28
89	1	19	24	36	8	7.38	22
90	0	6	12	45	5	0	5
91	0	28	14	39	5	0	6
92	0	29	17	24	4	1	10
93	1	19	24	36	2	2	6
94	0	34	21	0	18	15	46
95	1	73	31	66	25	20	65
96	1	82	27	62	25	16	62
97	0	76	18	57	24	18	57
98	1	72	25	83	23	17	58
99	1	75	18	66	23	22	67
100	0	69	23	79	22	18	61
101	0	38	7	17	21	19	48
102	0	75	19	67	20	17	53
103	0	25	3	11	19	17.56	45
104	0	24	8	23	13	16	38
105	0	22	13	23	11	27	62
106	1	69	23	57	27	11	55
107	1	70	18	58	26	12	56
108	1	66	19	41	24	15	61
109	1	73	21	54	24	16	57
110	1	77	18	61	23	18	61
111	1	63	24	65	23	12	51
112	1	81	29	68	23	12	48
113	1	52	23	57	22	13	41
114	0	69	21	49	22	12	48
115	1	74	20	39	21	13	53
116	1	72	18	69	21	12	48
117	1	77	24	80	21	13	48
118	1	66	19	43	20	10	42
119	0	29	12	38	19	7	37
120	0	32	10	6	18.11	12.56	38
121	1	56	24	70	18	10	42
122	0	28	10	11	18	6	37
123	1	61	24	39	17	9	38
124	0	18	3	26	16	2	30
125	0	8	13	2	16	10	34
126	1	73	20	57	16	14	48
127	1	62	20	44	16	11	37
128	0	35	10	42	16	2	20
129	0	20	6	20	16	5	27
130	0	22	20	4	16	6	27
131	0	49	12	42	16	13	34
132	0	14	10	4	15	8	38
133	0	36	11	3	15	4	19
134	0	18	12	17	15	2	23
135	0	13	16	2	15	11	39
136	0	8	9	3	15	12	38
137	1	28	21	8	15	14	36
138	1	28	21	8	15	4	21
139	0	39	14	14	14.26	7	24
140	0	38	18	21	14	14	32
141	1	39	24	34	14	9	31
142	0	64	13	18	14	0	28
143	0	20	14	27	13.98	7	27
144	1	66	26	89	13	9	36
145	0	29	13	39	13	4	28
146	0	15	1	33	13	3	23
147	0	16	5	45	13	6	24
148	0	34	6	15	13	3	23
149	0	47	18	19	13	2	22
150	0	23	14	40	13	7	22
151	0	33	10	0	13	4	23
152	0	16	14	25	13	5	19
153	0	34	8	24	12	4	22
154	1	53	21	26	12	5	28
155	0	26	18	42	12	9	27
156	0	27	12	29	12	11	34
157	0	38	15	43	12	1	18
158	1	52	26	88	12	9	30
159	0	30	10	21	12	3.73	22
160	0	15	12	14	12	0	16
161	0	26	17	31	12	1	15
162	0	21	14	30	12	5	23
163	0	22	5	30	12	11	34
164	0	16	9	16	12	6	23
165	0	22	9	34	12	11	30
166	0	23	12	2	12	4	19
167	0	34	8	24	11	4	20
168	0	24	10	22	11	6	25
169	0	45	17	63	11	0	12
170	0	8	6	17	11	4	33
171	0	8	5	28	11	5	24
172	0	17	13	35	11	7	24
173	0	4	12	23	11	14	34
174	0	20	11	4	11	9	28
175	0	17	2	0	11	8	29
176	0	20	4	16	10.26	11	35
177	0	23	4	15	10	5	21
178	0	14	11	5	10	7	33
179	0	30	9	22	10	3.56	21
180	0	24	9	21	10	2	17
181	0	40	19	39	10	3	19
182	0	27	9	41	10	4	19
183	0	33	12	47	10	4	21
184	0	26	14	30	10	8	25
185	0	32	11	41	10	4	21
186	1	45	26	15	10	2	20
187	0	40	18	49	10	1	22
188	0	27	18	15	10	10	28
189	0	61	18	59	10	12	34
190	0	16	16	2	10	5	22
191	0	10	9	34	9.9	1	11
192	0	20	9	3	9.14	7.38	26
193	0	46	3	34	9	8	26
194	0	24	8	26	9	0	12
195	0	31	12	58	9	4	15
196	1	54	29	7	9	4	19
197	0	38	6	27	9	3	13
198	0	10	5	4	9	0	9
199	0	32	9	28	9	0	9
200	0	15	4	6	9	9	26
201	1	42	25	28	9	6	21
202	0	16	12	26	9	6	19
203	0	14	9	5	9	3	16
204	0	18	10	1	9	0	14
205	0	40	19	39	9	1	17
206	0	41	19	33	9	4	21
207	0	35	17	33	9	4	22
208	0	21	19	9	9	6	16
209	0	33	10	29	9	1.56	17
210	0	17	12	3	9	6.94	20
211	0	12	7	12	9	5	16
212	0	24	6	4	9	5	18
213	0	35	15	13	9	7	21
214	0	29	12	25	9	9	26
215	0	33	19	22	8.98	6	15
216	0	14	11	37	8.45	3.13	20
217	0	39	16	13	8	1	14
218	0	39	16	13	8	1	14
219	0	26	13	7	8	0	14
220	0	38	18	21	8	2	12
221	0	32	15	8	8	3	16
222	0	33	12	23	8	3	17
223	0	15	10	20	8	1	13
224	0	33	13	45	8	2	14
225	0	18	11	28	8	1	13
226	0	39	18	38	8	0	16
227	0	24	4	15	8	2	15
228	0	16	16	2	8	0	13
229	0	23	10	0	8	0	15
230	0	4	5	20	8	9	25
231	0	34	17	1	8	3	14
232	0	10	5	12	8	7	20
233	0	32	17	49	7	5	15
234	0	20	12	14	7	4	16
235	0	36	12	28	7	10	25
236	0	10	10	19	7	2	12
237	0	12	3	4	7	0	7
238	0	16	14	27	7	0	12
239	0	3	1	42	7	0	8
240	0	15	12	14	7	2	15
241	0	4	5	29	7	3	14
242	0	8	15	3	7	2	14
243	0	18	2	32	7	4	19
244	0	24	8	18	7	7	20
245	0	13	6	0	7	4	14
246	0	8	13	13	7	0	13
247	0	21	2	1	7	5	14
248	0	13	16	2	7	7	17
249	0	16	10	3	7	4	17
250	0	13	20	0	7	2	10
251	0	29	12	25	7	6	18
252	0	26	8	39	7	0	7
253	0	30	7	20	7	5	16
254	0	10	14	29	6.9	4	16
255	0	12	8	35	6.9	1	9
256	0	20	11	4	6.9	0	8
257	0	32	10	6	6.9	5.61	17
258	0	23	14	14	6	4	13
259	0	32	11	35	6	1	10
260	0	24	9	19	6	8	20
261	0	16	11	42	6	2.87	9
262	0	26	3	22	6	1	14
263	0	12	12	25	6	1	7
264	0	39	14	41	6	8.55	18
265	0	2	9	7	6	8	17
266	0	4	9	7	6	8	17
267	0	26	13	39	6	2	14
268	0	9	9	21	6	4	15
269	0	36	11	3	6	3	14
270	0	30	10	54	6	0	14
271	0	32	19	58	6	1	12
272	0	22	17	42	6	1	10
273	0	23	14	40	6	2	12
274	0	27	5	24	6	5	15
275	0	19	11	37	5.98	3	14
276	0	30	18	8	5.98	1	11
277	0	10	7	16	5.9	4	16
278	0	12	16	64	5	2	8
279	0	10	16	45	5	6	18
280	0	14	10	4	5	4	10
281	0	25	14	38	5	1	8
282	0	46	16	21	5	6	19
283	0	37	19	43	5	3	11
284	0	45	15	52	5	9	22
285	0	42	10	30	5	3	13
286	0	12	11	1	5	4	14
287	0	12	5	24	5	2	10
288	0	14	7	2	5	2	10
289	0	49	12	42	5	5	12
290	0	26	15	26	5	4	16
291	0	28	13	32	5	0	7
292	0	27	4	24	5	4	13
293	0	15	10	44	4.9	2	9
294	0	46	10	40	4	0	6
295	0	16	12	21	4	1	9
296	0	39	14	14	4	1	7
297	0	28	12	32	4	0	8
298	0	14	5	14	4	2	6
299	0	24	15	47	4	1	7
300	0	57	14	55	4	2	10
301	0	35	10	31	4	3	8
302	0	39	16	43	4	3	10
303	0	42	12	30	4	2	17
304	0	10	6	6	4	2	12
305	0	19	11	46	4	3	10
306	0	12	10	11	4	5	16
307	0	45	9	27	4	8	20
308	0	38	8	33	4	0	7
309	0	11	6	29	4	3	11
310	0	28	6	24	4	6	16
311	0	20	9	2	4	0	4
312	0	30	6	18	4	6	21
313	0	8	3	0	3	0	8
314	1	53	21	26	3	0	3
315	0	35	19	19	3	3	10
316	0	48	17	24	3	2	9
317	1	45	21	0	3	0	3
318	0	32	6	13	3	2	7
319	0	23	10	37	3	3	9
320	0	27	9	3	3	0	8
321	0	16	8	46	3	0	3
322	0	29	12	30	3	0	7
323	0	17	13	19	3	0	6
324	0	34	16	50	3	2	10
325	0	4	7	13	3	1	8
326	0	13	8	10	3	0	4
327	0	23	9	18	3	0	7
328	0	14	13	31	3	2	7
329	0	12	9	33	2.36	3	11
330	0	32	11	35	2	0	5
331	0	29	16	17	2	0	2
332	0	16	13	34	2	0	2
333	0	20	9	30	2	0	3
334	0	22	15	11	2	0	5
335	0	26	9	32	2	1	7
336	0	38	6	2	2	1	5
337	0	20	6	40	2	2	7
338	0	42	11	20	2	0	8
339	0	32	13	37	2	1	3
340	0	6	1	6	2	1	6
341	0	19	12	17	2	0	5
342	0	19	8	11	2	1	7
343	0	32	8	12	2	3	10
344	1	31	18	38	1	0	1
345	0	40	20	42	1	0	4
346	0	15	10	16	1	1	2
347	0	31	12	60	0	0	0
348	0	23	4	23	0	0	0
349	0	29	12	39	0	0	2
350	0	37	9	42	0	0	0
351	0	35	17	33	0	0	0
352	0	29	10	27	0	1	1
353	0	28	9	38	0	0	0
354	1	52	23	38	0	0	0
355	0	17	13	19	0	2	2
356	0	68	8	0	0	1	1
357	0	21	10	7	0	0	1
358	0	11	4	5	0	0	0
359	0	14	13	31	0	0	0
360	0	26	8	40	0	0	0
361	1	81	24	53	25.26	18	60
362	0	20	12	8	17	17	43
363	0	10	13	3	12	12	35
364	0	21	7	16	12	17	43
365	0	6	14	11	11	15	31
366	0	14	3	3	8	17	35
367	0	13	4	22	24	6	41
368	1	80	32	72	24	14	55
369	0	8	9	4	24	7	38
370	1	63	18	33	23	13	53
371	0	73	23	94	22	17	57
372	1	74	22	76	21	13	55
373	0	21	13	13	21	8	34
374	0	69	21	37	20	11	48
375	0	69	23	76	20	12	48
376	0	19	12	16	19	6	30
377	0	30	12	29	18	2	33
378	0	20	12	24	17	6	37
379	0	27	5	34	17	14	41
380	0	29	13	3	16	2	28
381	0	35	13	50	16	7	26
382	0	8	4	30	15	14.55	39
383	0	78	15	81	15	10	37
384	0	18	5	0	15	11	38
385	0	38	17	17	15	3	19
386	0	59	15	21	15	15	44
387	0	0	0	0	17	4	28
388	0	17	6	5	16	17	42
389	0	8	7	18	15.09	14	36
390	0	9	2	6	15	7	31
391	0	29	16	40	15	12	32
392	0	2	9	2	15	9	35
393	0	24	13	42	15	3	27
394	1	34	23	8	14	4	23
395	0	46	12	16	14	3	26
396	0	22	16	48	14	6	23
397	0	16	1	9	14	1	22
398	0	19	19	2	13.98	14	44
399	0	32	5	13	13.98	9	37
400	0	6	14	11	13.26	8.78	30
401	0	15	15	29	13	10	28
402	0	29	12	38	13	16	38
403	0	6	9	30	13	8	24
404	0	18	0	26	13	4	27
405	0	38	8	1	13	4	24
406	1	59	23	71	13	9	40
407	0	36	6	0	13	10	30
408	1	68	21	18	13	6	22
409	1	51	28	88	13	10	37
410	0	31	10	8	13	10	35
411	0	41	9	26	13	9	28
412	0	15	3	18	13	6	28
413	0	22	2	5	13	7	28
414	0	22	6	12	13	2	22
415	0	34	8	34	12.98	13.38	30
416	0	55	26	81	12	13	40
417	0	15	10	14	12	4	26
418	0	19	19	2	12	1	18
419	0	16	15	14	12	16	34
420	0	24	8	32	12	9	27
421	0	4	3	21	12	10	33
422	0	30	14	21	12	10	34
423	0	24	14	9	12	2	19
424	0	8	8	7	12	4	20
425	0	49	10	46	11.98	4.37	27
426	0	13	9	2	11.98	5	25
427	0	7	9	8	11	4.44	18
428	0	35	12	20	11	7	25
429	0	23	14	3	11	1	22
430	0	11	3	3	11	12	31
431	0	15	7	21	11	9	26
432	0	24	11	13	11	1	22
433	0	22	14	37	11	6	25
434	0	27	5	9	11	9	27
435	0	19	5	2	11	9	32
436	1	59	18	73	11	12	41
437	0	30	8	10	11	5.82	22
438	0	30	16	6	11	3	18
439	0	29	4	46	11	6	20
440	0	40	17	36	10.16	14	39
441	0	28	9	41	10	1	12
442	0	35	10	14	10	3	14
443	0	39	9	15	10	4	19
444	0	25	7	9	10	9	24
445	0	27	12	1	10	2	16
446	0	6	9	41	10	6	20
447	0	17	15	11	10	5	18
448	0	20	0	1	10	3	19
449	0	11	4	4	10	4	20
450	0	8	8	28	10	3	19
451	0	33	17	23	10	4	20
452	0	26	11	19	10	1	18
453	0	19	7	16	10	3	15
454	0	21	14	26	10	3	26
455	0	12	3	12	10	8	22
456	1	41	22	38	10	6	23
457	0	16	1	9	10	6	23
458	0	33	9	7	10	9	28
459	0	32	5	16	9.9	8.87	31
460	0	21	13	8	9	6	29
461	0	29	2	3	9	3	18
462	0	5	8	22	9	2	12
463	0	14	9	28	9	8	25
464	0	22	8	25	9	3	16
465	0	6	9	30	9	9	24
466	0	20	8	23	9	5	22
467	0	20	8	11	9	13	36
468	0	30	14	21	9	2.55	14
469	0	16	7	0	9	3	16
470	0	2	9	2	9	7	20
471	0	14	5	13	9	2	13
472	0	4	5	0	9	4	21
473	0	29	19	7	9	2	15
474	0	8	1	7	8.98	3	14
475	0	5	6	15	8.88	4	16
476	1	32	15	3	8	3	15
477	0	19	10	44	8	9	24
478	0	28	10	36	8	3	17
479	0	28	10	36	8	3	17
480	0	25	7	9	8	4	14
481	0	7	5	20	8	4	17
482	1	53	26	14	8	4	26
483	0	32	11	32	8	2	13
484	0	21	8	10	8	1	13
485	0	14	6	29	8	9	25
486	0	8	7	32	8	2	12
487	1	15	19	39	8	4	18
488	0	26	15	22	8	0	8
489	0	8	10	5	8	0	14
490	0	14	3	3	8	6	20
491	0	42	6	8	8	12	24
492	0	32	13	3	8	6	18
493	0	11	2	15	8	7	31
494	0	34	11	11	8	3	14
495	0	10	4	0	8	5	18
496	0	13	6	8	8	6	20
497	0	35	12	20	8	3	14
498	0	20	11	7	8	3	13
499	1	39	26	28	7.9	1	9
500	0	16	14	6	7.37	3	12
501	0	34	8	13	7.35	0	11
502	0	33	8	0	7	0	10
503	0	25	4	5	7	0	9
504	0	42	13	24	7	4	23
505	0	6	4	35	7	2	13
506	0	15	14	1	7	9	20
507	0	29	9	18	7	3	13
508	0	30	14	24	7	3	12
509	0	19	9	30	7	5	17
510	0	36	15	14	7	0	8
511	0	46	12	16	7	2	14
512	0	14	6	22	7	1	12
513	0	39	19	58	7	1	10
514	0	22	9	34	7	3	17
515	0	9	7	7	7	1	9
516	0	9	3	10	7	5	16
517	0	12	12	14	7	6	15
518	0	19	8	12	7	1	13
519	0	17	5	14	7	8	20
520	0	36	6	0	7	2	15
521	0	5	2	1	7	9	23
522	0	6	8	5	7	0	13
523	0	15	4	20	7	6	24
524	0	19	8	8	7	4	16
525	0	19	11	8	7	3	15
526	0	16	6	7	7	7	19
527	0	16	5	7	6	3	12
528	0	23	4	2	6	1	17
529	0	8	6	34	6	1	11
530	0	9	2	10	6	0	9
531	0	35	4	18	6	2	13
532	0	31	17	21	6	9	23
533	0	5	3	17	6	2	10
534	0	21	13	1	6	0	10
535	0	19	1	48	6	2	9
536	0	37	7	38	6	3	15
537	0	8	1	7	6	3	16
538	0	39	20	26	6	4	21
539	0	26	5	22	6	4	15
540	0	7	2	38	6	3	16
541	0	31	10	47	6	0	7
542	0	4	5	15	6	13	28
543	0	10	5	9	5.11	1	6
544	0	31	12	18	5	3	12
545	0	5	6	11	5	4	17
546	0	24	13	3	5	0	7
547	0	12	8	11	5	3	15
548	0	12	9	19	5	1	10
549	0	29	13	3	5	0	7
550	0	21	9	25	5	1	14
551	0	39	18	39	5	7	22
552	0	39	18	39	5	7	22
553	0	16	4	20	5	3	10
554	0	8	8	28	5	3	13
555	0	1	9	1	5	3	15
556	0	17	6	15	5	0.56	10
557	0	5	5	16	5	2	11
558	0	13	9	12	5	0	7
559	0	42	11	7	5	3	13
560	0	33	13	9	5	3	10
561	0	14	18	9	5	2	11
562	0	20	13	6	5	3	12
563	0	44	11	17	5	5	13
564	0	11	7	5	5	0	9
565	0	4	10	2	4.98	0	10
566	0	14	11	5	4.98	3	14
567	0	19	6	23	4	1	8
568	0	35	10	14	4	1	6
569	0	24	11	7	4	5	12
570	0	12	10	32	4	1	6
571	0	12	10	32	4	1	6
572	0	22	15	18	4	0	5
573	0	12	9	6	4	0	7
574	0	18	3	12	4	0	9
575	0	0	18	21	4	2	12
576	0	30	11	26	4	7	14
577	0	49	19	46	4	1	5
578	0	11	4	23	4	2	17
579	0	38	8	9	4	5	16
580	0	30	7	18	4	0	7
581	0	12	6	33	4	3	8
582	0	42	18	29	4	4	14
583	0	14	10	8	4	4	8
584	0	7	7	15	4	2	8
585	0	13	9	12	4	0	6
586	0	9	8	0	4	4	15
587	0	28	7	10	4	1	5
588	0	15	6	0	4	0	8
589	0	11	8	12	3	2	8
590	0	31	17	21	3	8	17
591	0	25	9	20	3	1	4
592	0	18	12	12	3	0	7
593	0	15	14	0	3	1	8
594	0	30	11	21	3	0	3
595	0	26	6	40	3	4.11	12
596	0	3	11	10	3	0	4
597	0	20	3	27	3	2	8
598	0	7	2	7	3	1	5
599	0	22	5	19	3	1	6
600	0	19	3	1	3	0	3
601	1	60	21	4	3	1	4
602	0	35	13	51	3	2	11
603	0	25	9	20	2.9	5	14
604	0	16	4	1	2.11	0	5
605	0	21	13	23	2.09	0	2
606	0	10	7	2	2	0	2
607	0	29	4	46	2	2	5
608	0	26	15	20	2	1	3
609	1	52	22	45	2	0	2
610	0	23	16	17	2	0	4
611	0	29	14	0	2	1	9
612	0	31	14	0	2	0	2
613	0	3	0	2	2	8	13
614	0	15	11	0	2	0	4
615	0	10	6	6	2	5	11
616	0	22	6	19	2	2	8
617	0	22	6	19	2	1	5
618	0	46	10	18	2	3	12
619	0	29	14	5	2	3	8
620	0	13	2	21	2	0	3
621	0	28	10	41	2	1	6
622	0	19	11	8	2	0	8
623	0	13	2	21	1	1	5
624	0	5	8	4	1	1	2
625	0	6	5	31	1	0	1
626	0	48	15	28	1	1	6
627	0	1	9	1	1	0	1
628	0	19	2	31	1	2	6
629	0	21	8	24	1	0	4
630	0	29	10	11	1	0	4
631	0	15	9	3	1	0	1
632	0	42	4	0	0	0	2
633	0	5	8	4	0	0	0
634	0	12	1	10	0	0	0
635	0	14	0	16	0	0	8
636	0	17	10	12	0	0	2
637	0	17	10	10	0	0	2
638	1	68	20	68	22	18	62
639	0	0	3	0	17	18	47
640	0	9	3	1	12	16	36
641	0	6	0	0	24	7	38
642	1	77	26	95	22	9	45
643	0	28	18	3	22	12	39
644	0	35	8	12	21	7	31
645	1	72	23	50	21	14	56
646	0	16	2	0	20	4	33
647	0	43	6	34	18	7	33
648	0	61	7	21	17	0	19
649	0	2	1	1	17	9	41
650	0	28	6	12	17	13	48
651	0	22	1	0	16	9	32
652	0	25	5	0	16	14	41
653	0	4	13	0	15	4.37	22
654	0	23	0	4	15	9	27
655	0	26	14	18	16	17	42
656	0	14	8	22	16	3	20
657	0	0	3	0	15	9	38
658	0	21	10	6	14.9	3	19
659	0	18	4	3	14	10	36
660	0	0	10	2	14	9	28
661	0	36	9	19	14	9.48	33
662	0	9	4	14	14	12	31
663	0	30	16	22	14	8	32
664	0	34	11	5	14	5	35
665	0	10	4	0	13	3.73	24
666	0	10	4	0	13	3.73	24
667	0	19	3	30	13	1	28
668	0	13	2	0	13	1	18
669	1	65	22	75	13	12	36
670	0	20	5	17	13	1	22
671	0	29	3	4	13	8	31
672	0	17	16	4	12.26	13	33
673	0	4	13	0	12	1	16
674	0	22	8	1	12	13	38
675	0	6	1	0	12	11	33
676	0	13	6	21	11.9	3	23
677	0	0	17	7	11.26	6	27
678	0	27	11	44	11	1	29
679	0	61	7	21	11	2	18
680	0	11	9	1	11	9	24
681	0	24	9	0	11	2	23
682	0	6	1	0	11	5	18
683	0	20	5	2	11	2	19
684	0	11	4	2	11	4	25
685	0	8	0	8	10.62	6	21
686	0	12	2	3	10	4	14
687	0	31	7	24	10	7	21
688	0	10	3	15	10	3	18
689	0	8	17	0	10	1	17
690	0	3	2	4	10	1	13
691	0	22	8	2	10	6	20
692	0	22	5	0	9.98	2	17
693	0	32	0	8	9	9	18
694	1	76	22	95	9	9	26
695	0	29	12	29	9	2	15
696	0	8	0	8	9	1	15
697	0	44	9	5	9	1	10
698	0	1	4	0	9	9	23
699	0	10	7	3	9	2	19
700	0	6	9	3	8	6	15
701	0	28	6	12	8	3	14
702	0	14	6	5	8	4	13
703	0	21	8	1	8	6	17
704	0	12	9	19	8	1	10
705	0	13	12	1	8	3	16
706	0	40	11	20	8	4	20
707	0	25	5	0	8	2	10
708	0	9	4	14	8	2	17
709	0	39	8	0	8	3	14
710	0	37	15	3	8	9	23
711	0	24	10	3	8	1	16
712	0	28	14	16	8	10	23
713	0	5	2	1	7.98	10	24
714	0	11	6	31	7.96	4	13
715	0	10	7	3	7	2	13
716	0	12	2	3	7	4	17
717	0	12	2	0	7	2	17
718	0	14	11	0	7	1	12
719	0	6	0	0	7	0	9
720	0	23	0	33	7	3	12
721	0	7	1	0	7	1	11
722	0	39	13	8	7	0	8
723	0	19	2	7	7	0	7
724	1	41	21	3	6.98	6	19
725	0	19	7	3	6.9	12	27
726	0	38	19	51	6	0	7
727	0	4	18	13	6	0	11
728	0	20	9	53	6	4	17
729	0	34	12	26	6	1	8
730	0	41	10	44	6	7	17
731	0	9	9	6	6	2	10
732	0	0	0	0	6	2	10
733	0	31	8	25	6	0	9
734	0	26	10	8	6	4	12
735	0	37	12	26	6	8	27
736	0	5	2	1	6	1	7
737	0	20	5	6	6	4	14
738	0	37	6	2	6	1	11
739	0	22	7	4	6	2	10
740	0	22	5	0	6	13	26
741	0	3	2	0	6	1	9
742	0	29	0	0	6	8	23
743	0	31	6	3	6	1	8
744	0	0	0	0	5.98	0	8
745	0	6	0	0	5.98	3	14
746	0	21	1	3	5.9	0	15
747	0	16	1	0	5.36	0	6
748	0	30	10	39	5	6	11
749	0	32	9	10	5	4	13
750	0	47	15	3	5	0	5
751	0	5	0	3	5	0	9
752	0	11	3	1	5	0	9
753	0	5	3	1	5	4	22
754	0	32	11	29	5	3	13
755	0	9	9	6	5	5.73	13
756	0	31	5	23	5	1	7
757	0	3	0	2	5	10	19
758	0	34	9	54	5	5	15
759	0	15	2	6	5	4	13
760	0	39	13	8	5	1	11
761	0	16	8	3	5	1	12
762	0	12	15	3	5	6	15
763	0	37	6	0	5	0	6
764	0	1	4	1	5	2	12
765	0	5	1	3	5	3	9
766	0	37	11	2	5	2	9
767	0	35	8	12	4.98	0	10
768	0	2	0	0	4.98	0	7
769	0	18	7	29	4.98	2.25	13
770	0	11	4	2	4	1	5
771	0	4	18	13	4	2	12
772	0	12	2	0	4	3	9
773	0	19	1	26	4	2	8
774	0	14	6	3	4	1	8
775	0	21	8	1	4	1	8
776	0	7	1	0	4	2	7
777	0	14	2	0	4	1	8
778	0	9	7	14	4	5	14
779	0	6	0	0	4	4	12
780	0	51	10	3	4	2	9
781	0	14	8	7	4	3	11
782	0	6	9	3	3	3	11
783	0	10	8	31	3	0	7
784	0	29	20	35	3	1	12
785	0	5	3	1	3	0	3
786	0	9	7	7	3	1	9
787	0	50	9	15	3	1	6
788	0	9	5	1	3	0	7
789	1	41	24	1	3	5	12
790	0	15	10	1	3	0	7
791	0	15	7	1	3	2	9
792	0	43	11	6	3	0	6
793	0	13	4	28	2.11	0	4
794	0	24	10	3	2	0	4
795	0	43	15	33	2	1	3
796	0	22	14	37	2	1	3
797	0	15	1	2	2	2	5
798	0	19	2	9	2	1	3
799	0	28	6	7	2	6	8
800	0	26	11	30	2	0	5
801	0	40	11	25	2	3	8
802	0	4	3	2	2	0.96	6
803	0	7	0	2	2	0	5
804	0	9	3	1	2	0	4
805	1	61	24	25	2	0	4
806	0	1	11	5	2	4	10
807	0	6	0	0	2	0	2
808	0	2	3	11	2	0	4
809	0	17	2	12	1	0	1
810	0	52	6	4	1	0	2
811	1	40	21	17	1	1	6
812	0	12	7	2	1	2	6
813	0	14	7	9	1	0	1
814	0	16	0	0	1	0	1
815	0	17	5	1	1	0	1
816	0	1	1	2	1	1	4
817	0	5	1	3	1	6	23
818	0	29	11	19	0	0	0
819	0	43	15	33	0	0	2
820	0	0	3	6	0	3	11
821	0	0	3	4	0	3	11
822	0	30	9	2	0	0	0
823	1	81	19	84	27	19	68
824	1	72	19	64	26	20	63
825	1	64	18	69	24	19	63
826	1	75	25	48	23	17	54
827	1	69	19	52	23	18	63
828	1	78	21	71	20	19	58
829	0	40	12	48	19	17	50
830	0	31	15	14	14	15	42
831	1	62	26	71	27	9	48
832	1	70	25	53	27	15	52
833	1	73	18	68	27	16	60
834	1	75	19	37	25	14	59
835	1	75	19	56	25	15	56
836	1	77	22	65	24	15	49
837	1	76	30	43	24	9	51
838	0	10	8	42	24	14	52
839	1	80	23	68	24	11	50
840	0	78	18	51	24	12	50
841	1	75	20	53	23	15	58
842	0	71	19	60	23	12	49
843	1	70	18	56	22.98	15	60
844	1	74	18	61	22	15	53
845	1	61	23	56	21	14	49
846	1	76	19	80	21	14	54
847	1	66	19	68	20	10	41
848	0	54	13	53	20	10	40
849	1	59	19	45	19	16	49
850	1	54	24	7	19	8.56	36
851	0	38	10	22	16	8	34
852	0	35	12	45	16	13	37
853	1	62	15	92	18	10	46
854	0	37	15	49	14	3	23
855	1	37	23	61	13	6	19
856	1	56	22	25	11.98	7.56	32
857	0	37	16	40	11	12	33
858	0	39	19	51	10	4	19
859	0	25	14	21	9.9	3	20
860	0	25	19	40	9	9	26
861	0	4	8	8	9	9	26
862	0	27	15	30	9	2	17
863	0	38	16	41	9	5	18
864	0	20	11	41	9	2	17
865	0	46	20	19	9	0	11
866	0	28	8	27	8.9	9	26
867	0	45	9	54	8	3	18
868	0	6	10	32	8	4	16
869	0	20	11	41	8	7	19
870	0	28	12	3	8	4	16
871	0	26	19	49	7.98	2	14
872	0	46	14	52	7	9	24
873	0	18	9	22	6	0	12
874	1	58	31	63	6	6	14
875	0	20	15	35	5	6	15
876	0	35	13	12	5	0	8
877	0	35	13	12	5	0	9
878	0	19	18	66	5	2	9
879	0	53	20	61	5	3	12
880	0	23	8	39	5	1	10
881	0	20	9	59	4	0	8
882	0	26	15	36	3	1	6
883	0	34	6	36	3	0	3
884	0	43	8	46	3	2	5
885	0	16	14	44	3	3	7
886	0	6	5	21	3	5	9
887	0	13	10	31	2	1	4
888	0	44	15	55	2	1	8
889	0	20	20	72	2	0	4
890	1	54	24	7	2	1	3
891	0	45	9	54	1	0	2
892	0	46	20	19	1	2	4
893	0	32	9	16	1	1	2
894	0	53	9	66	0	1	1
895	0	23	8	39	0	0	0
896	1	76	19	44	27	15	61
897	1	74	19	71	25	10	46
898	1	74	18	73	24	11	52
899	0	72	26	65	17	11	49
900	1	63	25	57	17	14	44
901	1	56	26	86	13	12	40
902	0	54	20	36	13	10	27
903	0	28	11	19	12	7	24
904	1	40	27	44	9	8	19
905	1	40	27	44	5	3	13
906	0	14	20	87	5	1	6
907	1	80	20	51	27	15	66
908	1	74	21	62	26	19	66
909	1	79	19	61	25	19	63
910	1	80	20	65	25	21	63
911	1	79	18	62	24	16	62
912	1	64	18	54	24	15	52
913	1	81	20	48	23	20	61
914	0	15	15	44	22	21.87	64
915	1	62	21	55	22	21	62
916	1	78	23	50	22	19	59
917	0	33	14	32	21	26	70
918	1	72	24	75	20	15	50
919	1	68	18	48	20	15	53
920	0	20	11	10	20	18	48
921	1	61	26	81	19	17	53
922	0	46	17	54	18	18	52
923	0	68	21	52	18	16	50
924	0	37	13	21	15	16	42
925	0	43	11	25	15	15	38
926	0	15	11	40	13	17	48
927	1	56	26	49	27	9	44
928	1	79	20	72	26	18	59
929	1	77	22	67	25	13	53
930	1	77	21	78	24	14	58
931	1	67	22	63	24	12	52
932	1	77	18	70	24	17	61
933	1	80	20	80	23	14	53
934	1	72	20	42	23	14	54
935	1	69	20	33	22	13	52
936	1	77	21	59	22	10	52
937	1	82	23	48	22	12	49
938	1	79	27	92	21	10	43
939	1	74	19	71	21	13	50
940	1	78	23	59	21	15	50
941	0	44	14	53	21	6	37
942	1	75	21	47	21	10	49
943	1	79	18	42	21	12	54
944	0	45	11	46	21	13	42
945	1	70	21	62	21	11	52
946	0	76	22	86	20	13	46
947	1	72	31	62	20	11	52
948	1	82	18	53	20	13	48
949	1	80	19	70	19	13	48
950	0	41	14	40	19	2	31
951	1	68	19	34	19	14	54
952	1	67	24	57	19	10	42
953	1	69	20	76	19	11	42
954	1	74	21	70	19	19	59
955	1	41	20	95	18	9	45
956	1	62	22	37	16	10	38
957	0	29	9	41	16	2	19
958	0	23	12	29	16	2	28
959	0	24	8	35	15.26	13.37	41
960	0	34	15	64	13.98	4	23
961	0	24	6	30	18	6	26
962	0	31	17	16	17	11	37
963	0	24	16	52	16	12	44
964	1	22	24	78	15	12	37
965	0	70	20	69	15	18	42
966	0	6	8	41	15	6	29
967	0	22	11	23	15	5	26
968	0	9	14	2	14	10	35
969	0	26	16	36	14	14	40
970	0	31	11	15	14	1	15
971	0	20	12	42	14	12	33
972	0	36	16	43	13	2	19
973	0	38	15	35	13	8	28
974	1	25	21	19	13	4	23
975	0	37	20	44	12.98	8	35
976	0	35	12	52	12	2	17
977	0	39	10	18	12	2	21
978	0	10	7	48	12	9	28
979	0	22	9	33	12	10	30
980	0	30	10	48	12	3	20
981	0	40	16	23	12	5	30
982	0	6	9	0	12	4	19
983	1	26	28	0	12	9.87	34
984	1	23	27	59	11.98	9	23
985	1	23	27	59	11.11	1	16
986	0	27	17	21	11	10	31
987	0	33	15	45	11	2	17
988	1	13	25	10	11	10	32
989	0	49	12	55	11	1	15
990	0	14	4	22	11	3	16
991	0	6	16	48	10.98	1	14
992	0	24	18	40	10	2	17
993	0	40	10	18	10	10	29
994	1	28	21	39	10	9	24
995	0	42	14	31	10	5.46	20
996	0	16	7	20	10	7	28
997	0	21	11	38	10	1	30
998	0	51	16	42	10	5	18
999	0	34	5	30	10	15	41
1000	0	25	18	33	10	6	25
1001	0	40	13	7	10	9	24
1002	0	43	11	25	9	1	15
1003	0	36	16	43	9	9	26
1004	0	26	4	34	9	3	16
1005	0	26	13	14	9	1	10
1006	0	39	16	52	9	9	26
1007	0	19	11	38	9	12	33
1008	0	20	18	25	9	2	18
1009	0	14	13	27	9	0	13
1010	0	45	16	44	9	0	12
1011	0	7	8	7	9	9	26
1012	0	38	9	28	9	4	20
1013	0	19	14	0	9	8	20
1014	0	19	14	0	9	8	20
1015	0	15	14	8	9	1	14
1016	0	37	15	35	9	7	19
1017	0	24	13	38	8.98	5	20
1018	0	37	14	42	8	6	20
1019	1	41	24	42	8	3	18
1020	0	25	15	21	8	9	25
1021	0	53	16	39	8	4	20
1022	0	23	15	39	8	4	15
1023	1	57	21	61	8	4	18
1024	0	77	14	31	8	3	16
1025	0	42	11	34	8	5	15
1026	0	18	4	26	8	5	20
1027	0	37	13	43	8	6	18
1028	0	41	20	38	7.98	2	14
1029	0	32	11	17	7	12	35
1030	0	32	12	47	7	1	11
1031	0	25	19	14	7	2	9
1032	0	28	7	28	7	0	11
1033	0	25	18	40	7	2	9
1034	0	6	9	16	7	5	16
1035	0	35	8	18	7	0	7
1036	0	34	10	21	7	11	27
1037	0	15	10	36	7	1	13
1038	0	48	20	24	7	6	24
1039	0	21	7	19	7	7	20
1040	0	36	13	20	7	2	15
1041	0	44	14	53	7	3	21
1042	1	47	23	33	7	8	21
1043	0	14	11	0	7	0	9
1044	1	39	25	28	7	7	25
1045	0	38	18	37	7	1	11
1046	0	37	20	44	7	1	12
1047	0	68	14	14	6	4	13
1048	0	32	11	17	6	1	9
1049	0	23	18	17	6	2	10
1050	0	9	17	27	6	1	10
1051	0	25	9	26	6	4	14
1052	0	24	10	1	6	10	27
1053	0	8	12	6	6	3	11
1054	0	22	17	21	6	1	9
1055	1	35	21	15	6	0	6
1056	0	2	8	13	6	6	15
1057	0	7	8	8	6	1	7
1058	0	36	16	51	6	2	10
1059	0	36	10	48	6	4	14
1060	0	51	20	42	6	6	15
1061	0	17	16	34	6	10	21
1062	0	24	8	8	6	5	16
1063	1	16	22	0	6	1	10
1064	0	39	13	16	6	2	11
1065	0	22	7	69	5	2	14
1066	0	17	5	28	5	2	9
1067	0	34	11	18	5	2	12
1068	0	45	13	43	5	0	5
1069	0	13	9	2	5	5	14
1070	0	11	15	40	4.98	3	11
1071	0	38	17	42	4	2	11
1072	0	30	13	37	4	0	5
1073	0	29	7	26	4	5	13
1074	0	21	14	35	4	1	9
1075	0	0	2	19	4	2	9
1076	0	29	15	14	4	2	9
1077	0	45	17	48	4	1	5
1078	1	35	25	54	4	0	8
1079	0	15	16	46	4	0	9
1080	0	45	13	43	4	0	7
1081	0	20	11	10	4	3	13
1082	0	38	17	10	4	3	9
1083	0	26	12	25	4	4	10
1084	0	13	6	20	4	4	14
1085	0	24	14	6	4	0	5
1086	1	37	22	60	3.98	0	7
1087	1	50	24	56	3	0	3
1088	0	53	19	27	3	0	5
1089	0	18	11	0	3	0	3
1090	0	0	3	6	3	0	3
1091	0	35	11	47	3	1	9
1092	0	18	17	58	3	2	8
1093	0	25	11	45	3	1	6
1094	0	17	16	34	3	0	4
1095	0	44	18	38	2	0	2
1096	0	53	19	27	2	0	2
1097	0	0	3	6	2	0	2
1098	1	42	21	41	2	0	2
1099	0	19	11	26	2	1	6
1100	0	41	14	40	2	0	8
1101	1	35	25	54	2	1	5
1102	0	21	13	4	2	1	10
1103	0	8	12	39	2	0	7
1104	0	39	0	46	2	0	6
1105	0	49	19	37	1	2	3
1106	0	13	5	5	1	0	1
1107	0	20	11	49	1	0	3
1108	1	59	25	16	1	3	4
1109	0	39	14	36	1	0	5
1110	0	29	10	17	0	0	1
1111	0	44	17	45	0	8	11
1112	0	29	7	37	0	0	0
1113	0	15	7	28	0	8	11
1114	0	37	15	35	0	0	0
1115	1	79	21	70	24	19	64
1116	1	77	18	50	19	24	64
1117	0	29	11	14	19	18	52
1118	0	23	13	35	16	16	48
1119	1	69	29	6	18.88	21	52
1120	0	28	15	40	14	17	43
1121	0	33	8	19	23	9	34
1122	1	69	19	72	23	11	55
1123	0	41	16	55	23	8	39
1124	1	76	23	51	22	12	50
1125	0	66	20	57	21	12	42
1126	1	78	18	27	21	12	49
1127	0	21	17	51	17	4	29
1128	0	32	8	36	18	1	27
1129	0	10	5	20	16	5	32
1130	1	80	31	27	14	10	38
1131	0	23	2	10	14	8	36
1132	0	23	12	38	13.26	15.87	40
1133	0	23	12	38	13.26	15.87	40
1134	0	31	18	23	13	1	20
1135	0	27	20	24	13	4	27
1136	0	35	12	14	13	11	40
1137	0	25	7	0	13	4	27
1138	0	59	17	49	13	7	28
1139	0	57	17	58	12	0	12
1140	0	32	7	15	12	12	32
1141	0	36	11	29	11	0	12
1142	0	34	5	22	10	5	24
1143	0	35	13	35	10	2	20
1144	0	59	14	22	10	2	16
1145	0	20	4	21	10	5	21
1146	0	32	4	38	10	3	13
1147	0	0	18	42	10	7	23
1148	0	8	3	12	10	3	15
1149	0	28	10	51	9	10	27
1150	0	26	11	37	9	11	26
1151	0	26	11	37	9	8	25
1152	0	29	5	18	9	9	28
1153	0	26	16	10	9	9	25
1154	0	16	4	23	9	10	22
1155	0	31	4	44	9	4.33	15
1156	0	13	11	10	9	2	12
1157	0	59	17	49	9	9	26
1158	0	44	20	40	8	4	19
1159	0	42	10	22	8	3	17
1160	0	35	16	49	8	1	11
1161	0	41	18	31	8	0	11
1162	0	46	12	48	8	4	17
1163	0	48	19	0	8	1	14
1164	0	38	12	50	7	2	14
1165	0	28	9	41	7	1	8
1166	0	24	16	43	7	4	17
1167	0	16	9	36	6	2	12
1168	0	28	15	40	6	5	19
1169	0	18	3	38	6	3	17
1170	0	27	12	19	6	5	16
1171	0	10	9	26	6	0	8
1172	0	29	13	17	5.98	2	15
1173	0	57	15	35	5.11	3	11
1174	0	44	20	40	5	1	7
1175	0	26	6	19	5	3	11
1176	0	28	7	27	5	1	6
1177	0	16	5	16	5	1	7
1178	0	13	3	16	5	0	6
1179	0	12	16	30	5	3	12
1180	0	36	16	43	5	2	11
1181	0	25	7	0	5	3	10
1182	0	29	13	17	4	0	4
1183	0	33	8	19	4	2	8
1184	0	16	9	36	4	1	7
1185	0	14	4	18	4	0	7
1186	0	57	17	58	4	0	6
1187	0	59	19	18	3	1	7
1188	0	35	13	35	3	3	8
1189	0	16	8	26	3	2	11
1190	1	35	25	43	3	0	6
1191	0	49	20	32	3	1	4
1192	0	33	14	27	3	1	4
1193	0	0	13	0	3	2	8
1194	0	18	0	10	2	0	5
1195	0	34	12	13	2	1	9
1196	0	45	16	40	2	1	6
1197	0	17	8	32	2	0	3
1198	0	8	3	11	1	1	3
1199	0	32	15	13	1	1	4
1200	0	45	20	4	1	0	3
1201	0	20	11	14	0	0	0
1202	0	26	12	27	0	0	0
1203	1	68	22	79	18	17	52
1204	1	81	32	64	26	14	58
1205	1	74	21	65	24	15	59
1206	1	78	22	57	24	11	52
1207	1	80	19	78	20	16	53
1208	1	71	22	66	18	11	40
1209	0	30	14	34	17.96	11.38	33
1210	0	13	11	0	15	6	24
1211	1	34	21	37	15	6	26
1212	1	30	26	9	13	4	20
1213	0	50	12	3	13	9	34
1214	0	59	18	16	12	2	24
1215	1	41	21	32	11	4	20
1216	0	38	15	19	11	4.56	22
1217	0	11	0	10	10	9	27
1218	0	11	6	8	9	5	19
1219	0	3	3	22	9	2	13
1220	0	1	10	48	9	4	20
1221	0	22	10	53	9	6	24
1222	0	38	15	19	9	12.44	30
1223	0	30	9	27	9	9	23
1224	0	25	5	23	7	3	13
1225	0	24	11	20	7	0	19
1226	0	18	8	43	6	4	18
1227	0	41	13	25	6	3	9
1228	0	29	11	35	4	6	11
1229	1	30	26	9	3	3	9
1230	0	35	8	58	1	0	1
1231	0	21	6	8	0	0	0
1232	1	79	23	65	27	27	78
1233	1	72	20	71	27	17	63
1234	1	76	19	57	26	19	67
1235	1	76	18	67	26	27	77
1236	1	73	19	42	25	20	64
1237	1	76	18	58	25	20	67
1238	1	73	18	43	25	18	61
1239	1	78	18	70	24	27	74
1240	1	73	18	77	22	19	64
1241	0	77	23	49	21	17	56
1242	1	76	20	46	21	18	59
1243	0	27	10	26	15	17	45
1244	1	78	18	70	26	18	63
1245	1	75	20	69	26	16	61
1246	1	77	18	43	25	16	57
1247	1	80	24	42	25	13	57
1248	1	73	21	59	24	14	58
1249	1	73	20	63	23	13	54
1250	0	40	13	63	23	7	37
1251	1	78	23	59	23	14	55
1252	1	81	23	85	22	13	51
1253	1	71	25	63	21	10	50
1254	0	69	20	69	19	12	53
1255	1	63	26	26	19	11	46
1256	0	27	12	36	16	7	27
1257	0	16	11	9	14	9	31
1258	0	21	7	3	13	6	26
1259	0	44	3	36	13	11	32
1260	1	51	30	38	12	8	22
1261	1	35	22	69	11	9	28
1262	0	28	17	36	9	1	22
1263	0	21	7	3	8	6	17
1264	1	42	26	71	8	5	15
1265	1	35	22	72	8	4	17
1266	0	21	10	47	7	3	13
1267	0	60	17	61	7	1	13
1268	0	60	17	61	6	10	21
1269	1	51	30	38	4	0	8
1270	0	45	20	64	4	1	7
1271	0	45	10	56	4	1	5
1272	1	56	22	78	3	0	5
1273	1	54	22	47	0	0	0
1274	1	74	18	85	24	17	56
1275	1	55	30	43	16	8	34
1276	1	34	29	42	12	7	25
1277	0	39	7	40	7	4	14
1278	0	8	14	0	3	1.87	7
1279	0	64	25	40	3	3	9
1280	1	39	25	43	27	22	65
1281	1	72	20	86	27	18	66
1282	1	81	32	61	27	21	66
1283	1	73	20	75	27	19	66
1284	1	79	24	58	27	17	58
1285	1	74	19	72	26	21	67
1286	0	74	21	93	26	24	72
1287	1	81	28	39	25	26	72
1288	1	80	19	66	23	17	60
1289	0	62	18	84	23	20	59
1290	1	58	19	54	22	21	62
1291	0	34	13	62	18	18	52
1292	1	36	26	54	15	15.44	42
1293	1	80	20	90	26	13	61
1294	1	71	18	86	25	12	53
1295	1	75	21	83	25	12	58
1296	1	78	20	67	24	13.87	59
1297	1	78	19	64	24	15	59
1298	1	79	19	32	24	10	47
1299	1	81	27	50	24	11	48
1300	1	75	20	76	23	14	53
1301	1	66	18	68	23	16	60
1302	1	78	18	71	22	12	53
1303	1	58	18	76	22	13	55
1304	1	71	20	48	22	11	50
1305	1	79	20	70	21.7	12	55
1306	1	77	25	62	21	10	46
1307	1	78	20	85	21	15	54
1308	1	77	24	72	20	16	54
1309	1	59	19	60	20	13	53
1310	0	19	8	13	19	6	29
1311	0	64	18	82	19	11	46
1312	1	76	18	63	18	11	42
1313	1	81	26	53	18	13	46
1314	1	67	27	81	18	14	50
1315	0	30	10	42	17	14	41
1316	1	69	26	36	17	13	45
1317	0	50	13	45	15	11	38
1318	0	20	6	32	14	3	17
1319	0	26	12	27	14	12	28
1320	0	59	20	53	14	8.44	31
1321	0	42	15	41	14	0	26
1322	0	42	13	30	13	13	38
1323	0	18	5	28	13	12	34
1324	0	23	16	12	12	13	37
1325	0	18	11	14	11	3	23
1326	1	65	16	52	11	13	37
1327	0	2	9	15	11	5	20
1328	0	26	10	26	10.98	3	18
1329	1	38	21	17	10.26	6	23
1330	1	39	25	43	10	9	24
1331	0	29	17	38	10	6.55	29
1332	0	29	17	38	10	6.55	29
1333	0	58	13	52	10	6	25
1334	0	30	11	43	10	6	22
1335	0	32	17	2	10	3	16
1336	0	24	14	35	9.6	5	20
1337	0	33	10	34	9	1	12
1338	1	54	26	49	9	9	26
1339	0	31	10	12	9	4.61	16
1340	0	58	12	60	9	9	22
1341	0	43	13	63	9	8	27
1342	0	33	19	8	9	0	12
1343	0	28	15	30	8.36	1	12
1344	1	24	23	46	8	4	17
1345	1	54	26	48	8	9	24
1346	0	22	3	37	8	1	12
1347	0	54	13	59	8	5	16
1348	0	42	13	0	8	6	21
1349	0	64	17	45	8	12	32
1350	0	38	11	64	8	2	12
1351	0	29	10	42	8	3	14
1352	0	37	13	25	7	3	13
1353	0	58	12	60	7	3	21
1354	0	23	16	12	7	10	26
1355	0	6	14	34	7	1	13
1356	0	6	14	34	7	2	14
1357	0	35	11	51	6	1	7
1358	0	50	13	45	6	8	26
1359	0	50	20	36	6	2.44	18
1360	0	28	15	26	6	1.96	10
1361	1	70	29	80	6	4	16
1362	1	36	27	60	5	2	9
1363	1	69	34	59	5	1	11
1364	0	26	10	46	5	0	8
1365	0	19	10	21	5	0	6
1366	0	19	13	43	5	0	5
1367	0	55	15	43	4	3	10
1368	0	28	12	34	4	0	7
1369	0	1	0	51	4	1	10
1370	0	47	11	31	4	7	12
1371	0	58	16	23	4	0	6
1372	0	6	13	6	4	4	13
1373	0	42	15	39	4	2	6
1374	0	35	11	51	3	0	6
1375	0	48	6	60	3	0	6
1376	1	24	23	46	3	2	17
1377	0	31	10	12	3	1	5
1378	1	48	21	18	3	0	6
1379	0	19	9	15	3	3	10
1380	0	40	9	49	3	1	8
1381	0	17	17	66	2	6	12
1382	0	48	6	60	1	0	3
1383	1	70	28	66	1	0	5
1384	0	61	15	39	1	0	3
1385	0	45	16	35	1	1	4
1386	0	33	19	8	1	1	4
1387	0	33	11	26	0	3	5
1388	0	33	14	46	0	0	0
1389	0	38	18	19	0	0	0
1390	1	82	19	78	23	16	61
1391	1	77	29	80	26	13	58
1392	1	76	20	71	23	14	55
1393	1	70	18	71	23	17	55
1394	1	64	19	64	22	11	52
1395	1	79	18	68	22	15	58
1396	1	80	30	65	21	14	48
1397	1	75	19	73	19	12	48
1398	0	3	15	27	15	5	29
1399	0	32	10	26	15	12	38
1400	1	56	28	37	13	4	22
1401	0	7	5	6	12	6	23
1402	1	54	25	47	10	8	20
1403	0	34	14	32	10	7	33
1404	0	36	10	24	9	3	18
1405	0	5	11	1	9	5	22
1406	0	40	15	30	7	2	13
1407	0	25	12	19	6	0	9
1408	0	19	13	27	5	1	9
1409	0	5	11	1	4.88	0	7
1410	1	29	21	21	3	2	10
1411	0	43	18	40	3	0	7
1412	0	18	10	2	2	1	3
1413	0	29	14	13	2	3	8
1414	1	69	18	35	13.98	11	44
1415	1	55	31	65	9	9	30
1416	0	31	7	4	7	1	13
1417	0	38	8	20	7	6	18
1418	0	47	9	62	7	10	21
1419	1	55	31	65	0	0	0
1420	1	76	18	47	27	24	71
1421	1	78	18	79	27	19	67
1422	1	81	18	72	27	17	66
1423	1	81	18	88	26	24	74
1424	1	77	18	61	25	22	63
1425	1	79	20	89	25	23	68
1426	1	70	19	65	23	17	61
1427	1	79	25	81	22	23	62
1428	1	68	28	67	22	18	63
1429	1	74	19	63	22	22	63
1430	1	54	26	85	27	9	44
1431	1	79	19	56	27	16	66
1432	1	76	18	95	26	14	60
1433	1	82	25	60	26	15	62
1434	1	79	20	64	26	14	59
1435	1	77	36	56	25	12	51
1436	1	80	18	39	25	12	51
1437	1	66	21	65	25	17	55
1438	1	77	18	71	25	13	58
1439	1	55	20	55	20	15	55
1440	1	76	18	72	19	10	48
1441	1	49	21	54	15	12	35
1442	0	25	16	39	8	4	19
1443	1	19	23	34	4	0	7
1444	0	34	17	80	2	0	3
1445	1	74	18	96	27	27	76
1446	1	71	21	85	27	24	72
1447	1	77	18	41	27	24	68
1448	1	82	18	44	27	24	74
1449	1	64	21	68	26	18	62
1450	1	82	18	20	26	24	71
1451	1	81	20	87	23	26	70
1452	1	73	20	76	22	22	63
1453	1	77	25	39	27	14	58
1454	1	76	20	68	27	9	50
1455	0	74	18	82	25	16	61
1456	1	61	20	62	20	10	45
1457	1	56	18	60	20	15	54
1458	1	63	24	90	18	9	41
1459	1	82	18	90	27	21	68
1460	1	79	20	95	27	24	74
1461	1	78	24	47	26	18	60
1462	1	80	18	72	24	24	70
1463	1	78	18	73	24	23	68
1464	0	71	18	64	23	20	64
1465	0	77	21	58	27	13	61
1466	1	74	21	69	27	14	60
1467	1	80	22	62	25	10	53
1468	1	78	19	59	25	12	53
1469	1	75	18	90	24	13	53
1470	1	79	19	81	24	10	55
1471	1	81	19	63	19	12	46
1472	0	20	18	44	18	2	23
1473	0	57	7	66	13	3	19
1474	1	53	24	91	17	12	48
1475	1	71	26	70	15	15	52
1476	1	74	28	61	12	2	14
1477	0	39	20	35	12	8	24
1478	0	57	7	66	11	2	20
1479	1	73	26	53	11	14	37
1480	1	39	22	33	10.9	1	16
1481	0	28	15	35	9	6	20
1482	1	73	26	53	8	3	25
1483	0	19	16	51	8	4	19
1484	0	42	10	38	7.9	0	15
1485	0	11	12	38	7	1	11
1486	0	23	2	31	6	13	28
1487	0	45	7	19	5	0	7
1488	0	63	16	14	2	0	3
1489	1	77	23	64	25	21	69
1490	1	76	18	73	19	18	60
1491	1	58	18	76	19	19	58
1492	0	79	19	74	26	16	65
1493	1	67	28	81	25	12	57
1494	0	55	7	18	20	0	20
1495	1	78	21	61	20	11	45
1496	1	68	21	64	20	11	52
1497	1	72	24	61	18	9	40
1498	0	40	10	36	13	9	27
1499	1	64	23	26	13	1	17
1500	1	54	23	37	8	2	10
1501	0	23	5	27	8	6	16
1502	0	19	15	25	6	0	9
1503	0	23	5	16	3.98	2	8
1504	0	40	10	36	3	3	15
1505	1	59	26	50	3	0	5
1506	0	37	2	28	2	1	5
1507	1	52	21	27	2	0	4
1508	1	56	21	75	1	1	6
1509	1	76	34	96	27	16	65
1510	1	77	18	90	22	14	57
1511	1	74	27	45	22	12	45
1512	1	58	36	69	17	9	40
1513	0	3	6	0	15	13	44
1514	1	41	27	26	13	9	30
1515	0	47	18	26	11	0	17
1516	1	58	24	67	9	2	15
1517	0	31	19	49	9	0	11
1518	1	59	28	64	8	2	17
1519	0	51	20	43	8	6	17
1520	0	36	14	30	7.11	1	9
1521	1	58	24	67	7	0	12
1522	0	11	16	8	7	4	14
1523	0	13	0	0	7	5	17
1524	0	47	18	26	7	4	17
1525	0	43	15	8	6	5	18
1526	0	7	0	5	5	1	11
1527	0	16	19	40	4	0	11
1528	0	31	19	49	3	0	4
1529	0	9	0	1	3	0	6
1530	0	44	19	48	3	3	10
1531	0	9	0	1	1	0	2
1532	0	7	0	5	1	0	1
