# Supplementary material for: A study of the interactive mediating effect of ADHD and NSSI caused by co-disease mechanisms in males and females
Source: PeerJ. 2024 Feb 9;12:e16895. doi: 10.7717/peerj.16895 (PMC10860553; doi:10.7717/peerj.16895)
Supplement: Supplemental Information 1 [file peerj-12-16895-s001.zip › Data/data_select_male.csv]

	NSSI	Anxiety	Depression	IAD	ADHD_AD	ADHD_HI	ADHD_C
1	1	75	22	77	23	10	52
2	0	5	4	50	20	4	40
3	0	62	5	90	17	10	41
4	0	16	7	2	17	6	27
5	0	12	3	11	17	8	30
6	1	66	22	67	15	12	45
7	0	6	5	58	14	7	31
8	0	11	16	47	14	6	38
9	0	14	11	27	12	10.61	39
10	0	20	11	14	11	11	30
11	0	23	14	13	11	3	26
12	0	23	8	15	11	10	31
13	0	0	18	27	11	5	17
14	0	51	16	50	10	8	28
15	0	15	18	63	10	10	27
16	0	26	13	2	10	3	18
17	0	11	13	33	10	3	15
18	0	26	10	48	9.98	7	23
19	0	19	9	9	9	5	19
20	0	18	10	48	9	2	16
21	0	24	16	55	9	2	18
22	0	14	11	27	8	6	14
23	0	1	9	28	8	5	20
24	0	3	17	3	7	7	19
25	0	21	3	87	7	2	9
26	0	18	18	33	7	3	13
27	0	40	11	31	6	4	15
28	0	9	3	59	6	3	13
29	0	22	15	48	6	5	12
30	0	1	13	0	6	2	14
31	0	22	10	10	5.98	6	18
32	0	16	13	58	5	0	17
33	0	36	10	35	5	3	13
34	1	34	23	0	5	0	8
35	0	12	2	17	4	2	10
36	0	14	15	11	3	1	4
37	0	14	15	11	3	3	11
38	0	33	14	55	3	1	8
39	0	25	11	37	3	0	6
40	0	18	12	20	2	11	26
41	0	17	5	24	2	0	2
42	0	13	8	25	1	0	1
43	0	36	10	35	1	0	1
44	0	19	15	44	0	0	0
45	0	23	11	23	0	0	1
46	0	6	7	11	0	0	2
47	1	58	19	78	24	19	62
48	0	4	0	14	12	4	22
49	0	7	6	25	12	2	19
50	0	49	30	95	12	16	40
51	0	6	16	89	11.26	5	22
52	0	3	18	32	11	4	18
53	0	11	16	1	10	6	22
54	0	23	13	43	10	0	13
55	0	3	11	60	9	1	22
56	0	18	1	17	8	1	10
57	0	32	17	70	7	4	14
58	0	1	16	20	6	4	18
59	0	20	5	39	5	2	10
60	0	28	20	59	5	2	11
61	0	1	18	60	4	2	11
62	0	12	12	46	3	0	6
63	1	36	26	31	2	7	16
64	0	32	17	70	2	0	4
65	0	6	16	3	0	0	0
66	0	1	18	60	0	0	0
67	0	10	11	22	21	26	71
68	0	26	7	49	19	17	49
69	0	64	14	23	18	18	41
70	0	33	5	36	13	17	44
71	0	5	4	8	12	19	45
72	0	15	10	23	23	14	43
73	0	22	11	32	22	10	42
74	0	21	10	27	22	7	44
75	0	26	10	18	19	10	45
76	0	18	6	5	18.9	7	27
77	0	10	11	13	18	7	34
78	0	26	11	52	18	4	30
79	1	60	19	38	17	13	45
80	0	10	13	11	17	3	24
81	0	18	18	21	17	4	29
82	0	35	7	24	17	8	35
83	0	39	15	35	16	18	50
84	0	10	1	8	17	13	42
85	0	37	9	30	15	1	28
86	0	29	13	43	15	10	31
87	0	11	11	0	14.98	8	29
88	0	27	8	42	14.96	12.28	36
89	0	29	14	20	14	7	26
90	0	9	9	13	14	9	31
91	0	18	10	13	14	13	37
92	0	11	16	25	14	4	24
93	0	14	1	47	14	8	31
94	0	5	9	30	14	12	48
95	0	23	13	20	14	8.73	26
96	0	2	0	14	13.98	1	19
97	0	3	9	30	13	0	13
98	0	12	8	7	13	6	23
99	0	5	10	12	13	0	15
100	0	21	8	19	13	3	19
101	0	21	8	17	13	3	19
102	0	17	14	25	12	4	21
103	0	44	17	7	12	7	26
104	0	12	8	7	12	7.96	28
105	0	26	8	2	12	0	16
106	0	14	13	20	11.98	8	27
107	0	42	6	32	11.9	13	41
108	0	14	14	12	11	10	35
109	0	1	3	34	11	10	28
110	0	17	11	17	11	12	32
111	0	42	6	32	11	3	21
112	0	2	3	34	11	4	21
113	1	39	23	12	11	1	23
114	0	13	14	35	11	0	13
115	0	15	6	7	11	4	19
116	0	22	7	17	11	4.98	21
117	0	27	6	17	11	0	20
118	0	29	4	31	11	11	31
119	0	20	15	37	10	7	26
120	0	8	17	53	10	6	18
121	0	34	12	11	10	3	17
122	0	44	14	30	10	3	15
123	0	7	9	20	10	7	23
124	0	17	10	9	10	6	22
125	0	23	14	40	10	7	27
126	0	14	0	16	10	2	15
127	0	14	0	16	10	2	15
128	0	23	11	67	10	4	14
129	0	15	20	34	10	2	17
130	0	16	13	27	10	2	15
131	0	24	15	47	10	9	27
132	0	15	9	3	10	9	29
133	0	3	6	3	10	11	32
134	0	43	6	2	10	0	17
135	0	6	4	18	10	7	24
136	0	6	4	18	10	2	17
137	0	11	4	12	9.9	1	11
138	0	22	8	38	9	9	22
139	0	10	8	22	9	9	26
140	0	28	14	26	9	4	16
141	0	1	10	4	9	4	19
142	0	5	11	45	9	7	21
143	0	21	7	16	9	6	21
144	0	5	4	8	9	3	16
145	0	44	17	5	9	6	21
146	0	4	9	5	9	9	26
147	1	48	21	9	9	7	26
148	0	20	16	10	9	9	26
149	0	21	12	19	9	1	12
150	0	17	11	17	8	12	20
151	0	12	5	42	8	2	10
152	0	17	6	25	8	6	18
153	0	25	9	54	8	0	14
154	0	11	16	25	8	4	18
155	0	15	11	19	8	2	15
156	0	18	6	37	8	7	21
157	0	33	13	82	8	3	20
158	0	5	12	52	8	5	20
159	0	9	19	9	8	3	16
160	0	22	5	29	8	6	16
161	0	2	0	14	8	9	25
162	0	33	7	49	8	3	16
163	0	64	19	52	8	4	19
164	0	20	11	28	8	1	17
165	0	16	15	3	8	1	10
166	0	16	15	3	8	2	14
167	0	11	9	13	7.26	6	20
168	0	24	16	7	7	1	11
169	0	12	2	20	7	6	20
170	0	27	13	20	7	4	13
171	0	4	14	24	7	5	18
172	0	12	9	17	7	0	7
173	0	5	4	10	7	3	21
174	0	15	10	34	7	1	10
175	0	36	8	39	7	7	17
176	0	21	15	27	7	1	11
177	0	8	6	3	7	3	18
178	0	1	10	4	7	1	17
179	0	22	8	41	7	0	10
180	0	19	20	24	7	1	9
181	0	64	19	52	7	4	14
182	0	30	5	21	6.98	5.87	22
183	0	19	7	30	6.9	1	9
184	0	17	13	9	6	5	16
185	0	23	18	21	6	4	16
186	0	12	2	20	6	1	9
187	0	14	13	47	6	7	13
188	0	15	13	71	6	1	10
189	0	12	18	20	6	2	11
190	0	14	12	40	6	5	16
191	0	13	6	38	6	1	12
192	0	12	8	9	6	6	17
193	0	17	8	33	6	0	10
194	0	36	13	39	6	1	9
195	0	18	9	48	6	2	14
196	0	38	11	32	6	0	10
197	0	10	5	24	5.98	1	10
198	0	25	7	28	5	3	12
199	0	28	13	55	5	3	13
200	0	27	12	45	5	2	11
201	0	13	14	35	5	1	9
202	0	7	8	15	5	9	19
203	0	19	7	38	5	7	19
204	0	3	9	0	5	4	13
205	0	20	7	23	5	1	7
206	0	20	8	17	5	2	13
207	0	27	8	33	5	1	9
208	0	7	5	9	5	2	10
209	0	27	9	27	5	3	13
210	0	24	17	19	5	2	8
211	0	25	10	22	5	5	13
212	0	28	13	18	4	2	12
213	0	22	8	24	4	5	16
214	0	10	5	71	4	5	10
215	0	10	11	22	4	2	8
216	0	5	1	13	4	4	11
217	0	3	0	38	4	1	12
218	0	21	11	14	4	2	12
219	0	14	6	14	4	4	13
220	0	25	4	2	4	6	16
221	0	22	9	27	4	4	12
222	0	21	15	29	4	0	8
223	0	21	11	12	4	0	7
224	0	7	1	0	4	0	5
225	0	7	2	27	3.98	0	5
226	0	12	10	21	3.98	4	13
227	0	23	17	9	3	1	4
228	0	40	12	24	3	0	6
229	0	28	17	29	3	3	9
230	0	22	13	22	3	0	7
231	0	22	13	22	3	0	7
232	0	37	13	54	3	3	10
233	0	47	7	60	3	3	9
234	0	3	0	38	3	1	9
235	0	23	8	21	3	0	5
236	0	7	8	12	3	0	4
237	0	27	11	31	3	2.94	11
238	0	21	8	20	3	0	6
239	0	7	1	0	3	2	8
240	0	21	8	14	3	5	12
241	0	35	7	24	3	4	9
242	0	8	1	4	2.98	8	18
243	0	19	9	27	2	4	9
244	0	41	19	52	2	1	3
245	0	15	8	18	2	0	4
246	0	7	9	10	2	0	3
247	0	10	18	32	2	0	2
248	0	25	14	0	2	2	7
249	0	6	4	29	2	0	3
250	0	18	18	21	2	0	6
251	0	20	8	21	2	1	5
252	0	23	11	22	2	0	2
253	0	30	11	16	2	1	6
254	0	27	8	42	1	0	3
255	0	36	8	26	1	0	1
256	0	13	16	39	1	0	1
257	0	34	20	45	1	1	3
258	0	25	11	40	1	0	1
259	0	10	6	24	0	9	9
260	1	14	31	40	0	0	0
261	0	31	16	65	0	0	4
262	0	19	9	11	0	0	0
263	0	7	6	0	0	2	4
264	0	23	6	26	0	0	0
265	0	31	11	34	0	0	0
266	0	30	11	16	0	0	1
267	0	9	3	15	0	0	0
268	0	30	5	21	0	0	0
269	0	2	6	7	0	0	0
270	1	77	19	52	24	19	60
271	0	45	9	17	21	18	48
272	0	24	4	36	20	16	44
273	0	25	11	35	16	14	46
274	0	55	28	54	14	16	39
275	0	17	9	3	11	15	39
276	0	21	12	27	6	17	31
277	0	21	9	47	27	11	62
278	1	70	26	54	26	13	49
279	0	19	1	5	23	6	39
280	1	41	21	36	23	9	48
281	0	69	21	57	22	10	50
282	0	21	15	9	20	15	45
283	1	67	26	52	20	14	53
284	0	16	5	9	20	7	30
285	0	18	1	5	18	12	39
286	0	19	15	15	17	9	41
287	0	22	7	23	17	12	44
288	0	29	13	6	15	2	25
289	0	19	8	24	15	5	29
290	0	21	9	47	15	6	24
291	0	7	4	21	17	8	33
292	0	19	8	29	16	10	37
293	0	23	12	29	16	10	34
294	0	1	8	6	16	4	26
295	0	24	0	33	16	11	38
296	0	22	10	28	16	10.17	31
297	0	25	8	27	15.98	10	36
298	0	52	13	30	15	12	42
299	0	1	1	10	15	13	41
300	0	27	8	18	15	10	40
301	0	45	9	17	14	10	33
302	0	0	12	12	14	7	28
303	0	26	11	39	14	13	35
304	0	1	8	27	14	11	30
305	0	10	10	4	14	6	36
306	0	15	4	4	14	7	30
307	0	29	2	5	14	8	28
308	0	31	6	14	14	9	29
309	0	30	4	20	14	3	25
310	0	17	7	19	14	8	27
311	0	15	4	38	14	10	39
312	0	21	15	23	13.9	11	33
313	0	29	13	6	13	7	25
314	0	22	4	36	13	2	25
315	0	19	7	27	13	3	26
316	0	50	24	74	13	9	35
317	0	18	9	27	13	5	23
318	0	31	5	36	12.11	3	17
319	0	26	14	41	12	12	32
320	0	12	2	10	12	3	23
321	0	17	13	24	12	12	28
322	0	27	13	29	12	9.1	34
323	0	8	7	26	12	9	29
324	0	2	4	18	12	9	29
325	0	13	6	30	12	7	25
326	0	8	6	2	12	9	29
327	0	15	12	10	11.98	7	24
328	0	12	13	10	11.98	4	23
329	0	25	9	10	11.9	11	30
330	0	24	8	35	11.9	11.87	33
331	0	27	8	25	11.26	4	20
332	0	38	19	39	11	9	24
333	0	17	8	5	11	4	18
334	0	15	9	22	11	6	22
335	0	26	14	58	10.26	1	17
336	0	7	4	23	10	1	13
337	0	12	2	20	10	4	21
338	0	9	1	49	10	2	13
339	0	5	9	37	10	9	29
340	0	37	7	45	10	3	19
341	0	27	10	26	10	5	24
342	0	19	6	24	10	8	22
343	0	29	11	37	10	3	18
344	0	3	1	33	10	2	16
345	1	12	21	27	10	7	19
346	0	12	10	53	10	8	28
347	0	12	10	0	10	2	18
348	0	29	11	12	10	5	19
349	0	3	3	7	10	10	30
350	0	26	14	29	10	4	20
351	0	13	2	3	10	9	26
352	0	28	6	0	9	0	16
353	0	21	12	26	9	4.33	15
354	0	7	4	23	9	3	19
355	0	13	13	17	9	13	32
356	0	19	13	23	9	0	12
357	0	25	10	8	9	6	22
358	0	4	5	14	9	11	29
359	0	21	12	44	9	9	18
360	0	7	5	14	9	9	27
361	0	14	2	14	9	2	13
362	0	21	5	11	9	5	25
363	0	24	6	37	9	9	26
364	0	20	4	38	9	3	23
365	0	5	2	14	9	3	12
366	0	5	4	15	9	9	26
367	0	2	6	7	9	3	17
368	0	5	5	3	9	6	27
369	0	11	4	4	9	0	16
370	0	30	2	5	9	4	20
371	0	10	5	5	9	4	16
372	0	3	5	3	9	2	17
373	0	39	12	18	9	5	17
374	0	15	5	12	8	1	15
375	0	20	8	10	8	3	17
376	0	32	8	57	8	4	22
377	0	35	11	11	8	0	18
378	0	3	16	2	8	1	16
379	0	31	10	21	8	3	15
380	0	31	3	18	8	3	15
381	0	24	8	13	8	7	25
382	0	14	5	17	8	3	17
383	0	20	6	22	8	1	16
384	0	8	7	24	8	3.56	13
385	0	8	1	6	8	4	19
386	1	38	16	34	8	1	10
387	0	30	9	6	8	1	10
388	0	15	5	12	8	1	13
389	0	22	4	17	8	3	13
390	1	22	24	26	8	6	18
391	0	21	7	22	8	0	16
392	0	15	4	8	7	4	16
393	0	10	3	14	7	6	21
394	0	4	5	33	7	6	18
395	0	4	1	17	7	6	15
396	0	11	6	10	7	7	20
397	0	4	8	9	7	1	11
398	0	23	13	32	7	1	10
399	0	8	6	1	7	0	7
400	0	30	13	41	7	5	12
401	0	18	13	22	7	8	21
402	0	9	3	24	7	1	14
403	0	13	11	22	7	2	19
404	0	25	10	10	6.98	1	15
405	0	15	1	19	6.09	5.56	19
406	0	11	8	12	6	2	12
407	0	13	13	17	6	5.63	19
408	0	35	6	30	6	3	16
409	0	19	7	27	6	3	12
410	0	4	4	7	6	4	16
411	0	36	17	26	6	3	15
412	0	7	10	5	6	2	12
413	0	37	7	45	6	4	15
414	0	24	4	36	6	2	12
415	0	16	12	30	6	0	7
416	0	30	12	8	6	0	8
417	0	6	20	6	6	4.73	16
418	0	21	13	0	6	2	15
419	0	11	13	26	6	0	7
420	0	11	0	5	6	2	12
421	0	18	6	6	6	0	7
422	0	29	6	16	6	1	10
423	0	32	14	22	6	4	13
424	0	38	19	32	6	4	15
425	0	11	11	0	6	0	6
426	0	32	9	16	5.98	1	11
427	0	1	17	17	5	1	14
428	0	35	11	11	5	1	8
429	0	22	8	14	5	2	10
430	0	15	8	0	5	3	13
431	0	4	0	14	5	2	12
432	0	11	7	26	5	2	12
433	0	31	8	24	5	1	8
434	0	9	9	29	5	3	14
435	0	1	0	11	5	0	8
436	0	17	16	9	5	1	11
437	0	3	10	2	5	0	8
438	0	15	13	10	5	4	15
439	0	28	11	32	5	1	8
440	0	24	6	15	4.98	2.61	9
441	0	1	17	17	4.98	2	10
442	0	15	8	0	4.36	0	5
443	0	12	6	6	4	1	13
444	0	15	9	21	4	1	10
445	0	22	8	14	4	0	10
446	0	44	10	28	4	1	6
447	0	8	2	20	4	1	6
448	0	21	10	12	4	1	7
449	0	7	8	24	4	0	11
450	0	22	13	26	4	2	7
451	0	7	7	25	4	0	9
452	0	24	8	28	4	0	4
453	0	37	10	54	4	2	7
454	0	26	14	29	4	4	14
455	0	22	4	17	3	0	5
456	0	22	5	10	3	0	3
457	0	28	14	58	3	1	5
458	0	28	4	24	3	0	4
459	0	19	8	35	3	0	3
460	0	21	12	27	3	0	9
461	0	21	12	44	3	0	5
462	0	27	3	38	3	0	3
463	0	17	9	3	3	2	8
464	0	36	8	15	3	5	13
465	0	36	8	15	3	5	13
466	0	16	5	6	3	0	6
467	0	2	7	22	3	2	9
468	0	19	15	15	3	1	5
469	0	18	6	7	3	1	5
470	1	56	24	29	2	0	10
471	0	4	12	0	2	2	10
472	0	14	7	12	2	6	11
473	0	31	15	38	2	1	6
474	0	21	15	9	2	1	5
475	0	19	7	6	2	0	4
476	0	7	7	10	2	1	3
477	0	11	5	0	2	0	2
478	1	35	21	4	2	0	2
479	0	24	15	12	2	0	5
480	0	18	8	16	1.36	1	8
481	0	2	4	31	1	0	1
482	0	22	3	1	1	0	1
483	0	4	1	18	1	0	3
484	0	10	5	34	1	0	1
485	0	12	16	4	1	0	1
486	0	25	4	15	1	6	23
487	0	18	7	6	0	0	4
488	0	12	2	20	0	0	1
489	0	0	7	3	0	0	0
490	0	36	17	26	0	2	3
491	0	8	18	21	0	0	0
492	0	4	9	8	0	3	24
493	0	5	8	6	0	1	1
494	0	17	9	34	0	0	0
495	0	23	6	21	0	5	6
496	0	30	7	44	15	15	42
497	0	3	0	0	18	24	58
498	0	15	12	33	7	25	48
499	0	11	3	5	21	8	39
500	0	22	11	0	21	1	26
501	0	3	6	7	19	7	27
502	0	3	6	7	19	7	27
503	0	28	4	14	18	1	23
504	0	1	0	0	17	7	29
505	0	17	4	0	17	11	44
506	0	23	0	42	16	12	36
507	0	3	1	5	16	7	29
508	0	19	3	20	15	9	35
509	0	13	11	19	18.98	14	54
510	1	0	36	2	16	17	40
511	0	14	17	7	15	13.55	47
512	0	0	6	14	15	8	44
513	0	16	7	7	15	4	26
514	0	7	0	0	14	1	20
515	0	24	7	10	14	10	32
516	0	13	1	30	14	11	35
517	0	0	0	4	13	3	19
518	0	0	20	18	13	5.56	32
519	0	6	3	18	13	8	29
520	0	5	3	9	13	6.56	21
521	0	19	9	12	12	9	23
522	0	8	5	0	12	10	34
523	0	16	3	13	12	9	26
524	0	8	3	24	12	4.69	22
525	0	24	15	9	12	9	28
526	0	0	0	0	12	5	30
527	0	3	4	15	12	1	16
528	0	16	12	1	12	3	20
529	0	33	13	12	12	9	29
530	0	23	8	16	11.9	13	41
531	0	12	5	18	11	3	19
532	0	3	4	11	11	3	17
533	0	4	5	2	11	3	24
534	0	4	4	4	11	1	20
535	0	18	6	24	11	8	30
536	0	0	1	1	11	5	23
537	0	14	6	14	11	0	17
538	0	8	11	4	11	4	20
539	0	14	9	28	11	2	18
540	0	48	25	80	11	9	30
541	0	17	4	0	10	9	27
542	0	9	2	2	10	2	18
543	0	3	0	17	10	2	14
544	0	8	11	4	10	8	24
545	0	16	4	0	10	6	23
546	0	3	1	5	10	9	27
547	0	18	1	5	10	7	22
548	0	20	0	19	10	1	16
549	0	18	3	20	10	1	13
550	0	5	1	0	10	5	18
551	0	3	6	0	10	2	23
552	0	14	17	7	9.26	4	19
553	0	19	8	9	9	2	11
554	0	7	7	0	9	8	20
555	0	15	12	33	9	5	23
556	0	11	3	5	9	7.44	21
557	0	8	18	28	9	6	21
558	0	11	6	9	9	4	18
559	0	38	7	39	9	8	25
560	0	31	1	5	9	13	26
561	0	29	5	8	8.09	3.56	18
562	0	17	8	15	8.01	3	11
563	0	3	15	20	8	4	15
564	0	7	8	2	8	2	14
565	0	13	8	12	8	4	13
566	0	7	0	22	8	4	14
567	0	0	0	0	8	2	14
568	0	12	5	14	8	4	19
569	0	53	16	58	8	4	18
570	0	3	0	19	8	1	11
571	0	16	6	20	8	7	20
572	0	8	0	3	8	7	18
573	0	11	3	0	8	1	9
574	0	18	4	2	8	4	14
575	0	12	9	3	8	1	13
576	0	0	1	0	8	3	19
577	0	17	6	3	8	6	21
578	0	13	4	0	8	4	17
579	0	27	11	12	8	1	24
580	0	11	2	0	7.98	7	19
581	0	5	5	0	7.98	4	17
582	0	5	1	1	7.11	2.55	18
583	0	21	9	15	7	8	22
584	0	6	5	5	7	2	13
585	0	1	14	1	7	1	10
586	0	3	7	0	7	6	19
587	0	20	12	44	7	10	26
588	0	9	2	2	7	6	20
589	0	9	2	10	7	3	15
590	0	18	6	32	7	1	8
591	0	16	11	41	7	7	15
592	0	2	9	0	7	8	28
593	0	45	0	16	7	2	12
594	0	25	2	6	7	8	22
595	0	20	2	10	7	4	18
596	0	13	6	17	7	1	11
597	0	27	11	12	7	6	16
598	0	17	6	4	6.98	1	15
599	0	15	4	51	6.88	1	11
600	0	28	8	4	6	2	12
601	0	9	4	19	6	1	7
602	0	8	3	24	6	2	15
603	0	1	4	28	6	7	15
604	0	15	11	11	6	3	10
605	0	2	1	4	6	2	12
606	0	15	5	13	6	0	6
607	0	18	5	9	6	5	15
608	0	18	10	12	6	0	8
609	1	44	23	0	6	3	11
610	0	44	10	40	6	2	20
611	0	15	15	37	6	0	7
612	0	5	1	0	6	3	14
613	0	50	8	10	5	5	15
614	0	50	8	10	5	5	15
615	0	12	5	18	5	1	11
616	0	13	11	19	5	0	6
617	1	35	23	28	5	1	13
618	0	18	4	25	5	3	13
619	0	5	4	2	5	4.56	15
620	0	14	14	40	5	2	12
621	0	6	4	24	5	4	15
622	0	28	7	35	5	5	14
623	0	2	2	0	5	1	6
624	0	8	5	16	5	0	6
625	0	26	7	7	5	4.44	16
626	0	20	0	19	5	2	10
627	0	12	7	0	5	0	7
628	0	28	12	20	5	0	7
629	0	13	1	11	5	5	13
630	0	18	8	10	4.98	0	7
631	0	18	8	51	4.36	0	7
632	0	19	8	10	4	8	20
633	0	1	14	1	4	4	14
634	0	10	2	0	4	0	10
635	1	14	36	6	4	5	13
636	0	5	2	2	4	2	9
637	0	10	14	21	4	2	10
638	0	16	7	2	4	2	10
639	0	0	0	3	4	5	16
640	0	8	0	3	4	5	20
641	0	32	9	0	4	1	8
642	0	19	10	11	4	2	11
643	0	16	3	12	4	0	7
644	0	29	2	2	4	2	7
645	0	6	3	0	4	0	7
646	0	4	7	20	3.98	0	7
647	0	28	14	1	3	2	5
648	0	5	8	21	3	0	7
649	0	2	2	4	3	0	4
650	0	31	12	6	3	0	5
651	0	9	4	3	3	6	17
652	0	17	9	29	3	1	4
653	0	29	5	8	2	0	4
654	1	29	21	16	2	0	2
655	0	13	11	5	2	2	5
656	0	17	7	12	2	0	4
657	0	13	5	26	2	0	2
658	0	18	2	11	2	0	6
659	0	10	3	5	2	0	4
660	0	44	18	10	1	0	1
661	0	4	5	6	1	0	2
662	0	27	0	10	1	0	5
663	0	12	7	0	1	0	2
664	0	3	10	6	1	0	1
665	0	7	3	7	0	0	3
666	0	21	3	5	0	0	0
667	0	28	6	13	0	0	0
668	0	7	0	5	0	1	2
669	0	21	18	37	21	27	66
670	1	55	25	95	20	18	57
671	1	62	19	50	20	18	56
672	0	13	6	58	15	17	41
673	0	45	16	28	12	13	32
674	1	71	30	54	20	13	48
675	0	38	14	38	20	4	33
676	1	64	22	67	19	12	48
677	0	30	15	37	15	18	44
678	0	72	23	61	14	9	40
679	0	20	4	25	14	6	24
680	0	19	16	27	13	7	24
681	0	23	18	51	12.9	0	15
682	0	25	18	10	11	2	19
683	0	21	6	46	10	1	17
684	0	13	11	25	9	0	9
685	0	16	3	14	9	4	21
686	0	25	18	10	8	7	26
687	0	29	9	52	8	1	14
688	0	13	11	36	8	3	16
689	0	19	11	20	8	0	8
690	0	17	11	13	7.9	2	17
691	0	8	10	24	7	8	19
692	0	17	8	22	7	1	12
693	0	31	4	31	7	2	13
694	0	31	4	31	6	5	21
695	0	19	11	20	6	1	11
696	0	20	11	37	6	0	13
697	0	29	15	46	5.9	2	19
698	0	56	18	15	5	0	12
699	0	42	10	64	5	1	8
700	1	24	21	31	5	3	9
701	0	29	16	44	5	4	10
702	0	7	14	38	5	1	9
703	0	45	16	28	4	0	6
704	0	28	6	25	4	0	7
705	0	28	6	25	4	8	13
706	0	27	13	46	4	3	11
707	0	12	10	46	4	1	6
708	0	12	10	46	4	1	6
709	0	39	12	25	4	5	18
710	0	20	4	25	4	1	16
711	0	12	6	13	3	0	6
712	0	52	15	34	3	0	6
713	1	65	24	41	2	2	5
714	0	52	15	34	2	0	6
715	0	31	13	65	1	1	4
716	0	11	20	49	26	13	43
717	0	19	8	36	15	12	38
718	1	28	24	78	12.9	5	29
719	0	22	23	36	9	4	14
720	0	22	23	36	9	4	14
721	0	13	15	21	9	8.55	23
722	0	0	12	51	9	9	26
723	0	34	20	66	8	11	32
724	0	19	5	22	7	5	16
725	1	49	22	76	7	4	16
726	1	55	23	33	7	0	11
727	1	39	21	45	6	2	14
728	0	3	14	21	6	1	11
729	1	55	23	33	4	6	15
730	0	20	10	44	3	1	6
731	0	35	9	42	0	0	0
732	0	11	20	49	0	0	0
733	1	70	22	47	25	22	64
734	0	82	21	44	22	15	51
735	1	81	20	22	18	17	54
736	0	44	18	62	13	16	36
737	0	37	14	38	13	17	40
738	1	55	22	47	20	9	43
739	1	71	18	56	17	17	53
740	0	40	12	39	16	7	27
741	0	10	7	55	16	4	29
742	0	33	10	26	16	9	34
743	0	24	7	33	15	4	27
744	0	24	7	33	15	4	27
745	0	4	8	4	16	7	31
746	0	15	9	27	15	6	36
747	0	5	7	22	15	8	34
748	0	14	4	36	14	6	26
749	0	34	13	43	14	7	26
750	0	0	7	38	14	4	20
751	0	14	4	36	13.9	11	36
752	0	22	12	25	13	4	24
753	0	36	10	25	13	13	41
754	0	35	7	49	13	10	24
755	0	55	21	51	13	10	33
756	0	24	12	73	13	5	26
757	0	33	17	23	13	0	15
758	0	23	13	46	12	16	44
759	0	41	18	40	12	8	39
760	0	31	10	55	12	5	22
761	0	30	7	34	12	4	27
762	0	0	7	38	11	8	21
763	0	25	7	28	11	0	16
764	0	28	17	35	11	9	28
765	0	9	6	48	11	7	25
766	0	27	9	28	10	1	14
767	0	51	14	51	10	4	19
768	0	31	13	35	10	5	21
769	0	3	8	15	10	10	30
770	0	23	9	27	10	3	20
771	0	24	13	33	10	6	22
772	0	8	6	14	10	10	26
773	0	22	10	0	10	4	19
774	0	39	14	53	10	5	23
775	0	39	14	53	10	5	23
776	0	25	17	35	9	5.87	20
777	0	22	5	31	9	5	16
778	0	17	10	15	9	4	21
779	0	3	11	27	9	2	15
780	0	24	8	34	9	1	17
781	0	29	15	38	9	2	23
782	0	30	8	41	9	9	22
783	0	2	12	57	9	9	26
784	0	28	18	52	9	1	16
785	0	3	20	50	9	1	17
786	0	28	13	44	9	2	23
787	0	26	14	49	9	9	22
788	0	40	11	49	9	7	24
789	0	3	13	18	8.26	5.87	19
790	0	27	11	17	8	9	25
791	0	13	7	18	8	4	15
792	0	12	7	27	8	2	12
793	0	20	9	20	8	1	11
794	0	46	13	44	8	4	17
795	0	32	12	34	8	1	13
796	0	42	12	28	7	7	20
797	1	26	24	52	7	1	13
798	0	49	11	19	7	3	16
799	0	34	20	35	7	4.56	17
800	0	30	7	34	7	1	9
801	0	45	8	62	7	2	15
802	0	28	10	48	7	6	27
803	0	19	16	41	7	3	14
804	0	61	19	64	6	8	19
805	0	24	9	24	6	2	10
806	0	56	14	42	6	0	12
807	0	21	12	36	6	0	10
808	0	14	11	46	6	0	9
809	0	19	5	27	6	2	11
810	0	30	13	27	6	7	14
811	0	19	11	28	6	1	10
812	0	21	6	38	6	3	12
813	0	35	13	71	6	0	6
814	0	30	7	11	6	5	11
815	0	9	4	49	6	11	22
816	0	18	9	48	6	2	10
817	0	19	16	36	6	2	17
818	0	14	8	5	6	8	27
819	0	14	8	5	6	8	27
820	0	33	9	56	5	0	5
821	0	6	7	21	5	4	14
822	0	25	7	28	5	3	10
823	0	47	20	54	5	3	11
824	0	14	8	45	5	0	12
825	0	22	10	0	5	0	8
826	0	34	14	43	5	6	14
827	0	20	5	29	5	3	9
828	0	24	9	19	5	1	8
829	0	23	17	10	4	0	7
830	0	33	14	57	4	5	15
831	1	35	24	20	4	3	11
832	0	49	13	67	4	1	6
833	0	29	10	48	4	1	7
834	0	21	18	40	4	1	7
835	0	10	12	18	4	3	7
836	0	37	18	7	4	0	7
837	0	24	12	73	3.98	0	6
838	0	36	10	25	3	0	6
839	0	7	12	6	3	2	8
840	0	21	8	55	3	2	9
841	0	34	19	20	3	2	7
842	0	16	17	37	3	0	5
843	0	35	7	49	3	2	10
844	0	30	13	25	3	0	6
845	0	35	11	55	3	0	7
846	0	24	12	26	3	0	3
847	0	8	8	25	3	2	10
848	0	23	3	28	3	0	3
849	0	20	5	25	3	0	3
850	0	20	5	25	3	0	3
851	1	38	15	56	2	0	4
852	0	22	15	17	2	0	4
853	0	27	17	36	2	0	5
854	0	26	18	40	2	4	8
855	0	25	16	2	2	2	5
856	0	27	16	28	1	1	2
857	1	40	21	54	1	0	5
858	0	4	16	10	1	2	6
859	0	26	12	14	1	0	1
860	0	28	7	26	1	0	1
861	0	45	8	62	1	1	4
862	0	27	10	19	1	0	4
863	0	38	13	56	0	0	0
864	0	8	9	12	0	0	1
865	0	5	2	22	0	0	0
866	0	29	10	58	0	0	0
867	0	34	13	43	0	0	0
868	0	49	11	19	0	0	0
869	0	33	7	29	26	27	73
870	0	20	15	40	27	16	67
871	0	39	16	46	20	10	36
872	0	13	10	42	17	8	34
873	1	17	27	54	17	13	44
874	0	51	19	36	14	15	48
875	0	27	11	40	15	8	31
876	0	12	5	28	14	1	17
877	0	13	9	34	13	4	26
878	0	5	10	20	12	4	18
879	0	26	10	22	11	8	26
880	0	35	13	25	11	1	18
881	1	58	25	30	10.98	7	22
882	0	12	6	23	10	0	18
883	0	11	11	30	10	2	14
884	0	11	11	30	10	5	22
885	0	27	14	14	9	3	15
886	0	24	13	23	9	4	18
887	0	4	9	15	9	1.98	14
888	0	1	5	19	9	9	26
889	0	7	8	20	9	2	15
890	0	12	9	1	9	4	21
891	0	4	5	41	9	9	22
892	0	1	13	36	9	0	12
893	0	24	14	27	8	11	27
894	0	33	7	29	8	3	18
895	0	10	14	41	8	4	15
896	0	16	6	23	8	3	16
897	0	11	8	25	8	7	18
898	0	4	2	23	8	9	19
899	0	45	0	41	8	5	18
900	0	18	12	42	7.98	4	18
901	0	30	9	53	7.88	7	23
902	0	12	6	41	7	7	23
903	0	23	16	20	7	7	24
904	0	13	7	42	6.9	0	14
905	0	27	20	26	6	7	21
906	0	7	6	17	6	9	19
907	0	29	10	35	6	2	10
908	0	29	10	35	6	2	10
909	0	35	15	55	6	1	11
910	0	18	5	40	6	1	13
911	0	17	13	33	6	9	21
912	0	27	14	6	6	7	19
913	0	28	14	34	6	4	15
914	0	49	3	59	6	2	8
915	0	12	6	23	5	0	13
916	0	39	9	72	5	3	10
917	0	27	14	14	4	0	12
918	0	29	6	28	4	10	17
919	0	29	6	28	4	10	17
920	0	34	8	53	4	1	11
921	0	24	13	23	4	0	5
922	0	34	5	20	3.11	1	6
923	0	30	6	27	3	6	12
924	0	2	7	9	3	7	21
925	0	5	1	33	3	5	10
926	1	41	28	43	2	0	5
927	0	17	8	31	1	3	10
928	0	30	6	27	0	0	0
929	1	55	23	30	0	0	1
930	0	5	7	16	0	0	0
931	0	34	12	8	15	18	49
932	0	29	7	77	16	10	36
933	0	3	16	0	17	10	40
934	0	20	8	42	13	0	18
935	0	19	1	19	12	2	17
936	0	13	2	0	12	8	28
937	1	11	22	30	11	9.87	32
938	0	10	5	37	11	5	24
939	0	10	10	34	11	5	24
940	0	10	5	4	10	7	26
941	0	17	6	75	10	1	16
942	0	37	15	49	9	11	31
943	0	15	4	11	7.98	5.73	18
944	0	32	15	30	7.26	3	17
945	0	0	6	25	7	0	10
946	0	7	19	6	7	9	22
947	0	24	5	23	7	4	16
948	0	22	18	59	6	1	9
949	0	36	6	8	6	0	6
950	0	34	12	8	5	0	8
951	0	39	10	15	5	3	11
952	0	10	1	20	4	0	6
953	0	53	13	15	4	4	8
954	0	20	2	11	4	3	8
955	0	7	1	0	4	1.56	9
956	0	25	9	28	1	0	4
957	0	46	13	35	0	0	2
958	0	12	3	0	0	0	0
959	0	12	15	37	27	24	73
960	1	76	19	85	25	17	62
961	1	78	19	45	23	20	59
962	1	70	20	39	19	16	55
963	1	78	21	69	23	12	51
964	0	18	10	49	15	11	33
965	0	11	11	61	14	1	19
966	0	22	13	46	13	9	31
967	0	33	17	30	12	7	31
968	0	14	9	12	10.26	3	25
969	1	26	23	45	10	5	15
970	0	43	18	49	6	4	13
971	0	32	19	21	6	3	13
972	0	14	9	12	6	2	14
973	0	43	18	49	4	2	11
974	0	44	17	64	4	2	8
975	0	45	16	58	4	6	13
976	0	14	12	5	3	11	23
977	0	11	11	61	1	0	1
978	0	41	13	31	0	0	0
979	1	26	23	45	0	0	0
980	1	60	28	55	24	19	65
981	0	14	5	44	12.98	4	25
982	0	22	18	35	10	3	17
983	1	35	32	100	10	6	26
984	0	50	3	81	8	3	21
985	0	27	13	55	8	8	24
986	0	4	11	16	6	2	16
987	0	50	3	81	5	0	10
988	0	27	13	55	2	0	3
989	0	22	18	35	0	0	0
990	1	71	19	53	20	12	51
991	0	28	10	35	18	5	26
992	0	22	9	0	17	7	27
993	0	26	14	14	15	8	35
994	0	19	6	21	15	9	35
995	0	2	5	8	13	3	21
996	0	25	14	73	13	10	30
997	0	21	9	47	12.11	9	26
998	0	26	8	44	10	5	20
999	0	29	13	61	10	2	16
1000	0	26	8	44	9	9	26
1001	0	22	9	0	9	6	18
1002	0	18	5	9	9	1	16
1003	0	20	8	21	9	3	14
1004	0	34	6	49	9	4	15
1005	0	17	1	67	9	7	23
1006	0	48	12	56	8	5	21
1007	0	14	11	18	8	1	13
1008	0	22	10	49	8	4	14
1009	0	2	5	8	7	16	34
1010	0	28	12	71	7	1	13
1011	0	27	8	33	7	3	13
1012	0	32	7	16	7	1	12
1013	0	23	9	28	6	6	18
1014	0	46	16	25	6	2	13
1015	0	14	11	59	6	3	13
1016	0	17	5	15	6	1	9
1017	0	17	5	11	6	1	9
1018	0	22	12	17	6	3	9
1019	0	52	19	30	5	5	13
1020	0	2	15	17	5	2	12
1021	0	15	8	27	5	2	14
1022	1	51	22	62	5	0	9
1023	0	32	10	25	5	0	10
1024	1	14	21	58	5	5	12
1025	0	15	7	35	5	0	7
1026	0	28	12	71	4	3	9
1027	0	13	5	7	4	0	8
1028	0	7	5	30	4	0	4
1029	0	29	8	39	3	1	9
1030	0	27	4	46	3	1	8
1031	0	29	14	65	3	0	3
1032	0	35	6	50	2.9	2.9	12
1033	0	14	11	60	2	0	2
1034	0	22	5	45	2	0	3
1035	0	43	13	42	1	0	3
1036	0	32	9	10	1	0	2
1037	0	19	6	18	1	0	1
1038	0	22	5	45	0	0	0
1039	0	34	19	60	0	0	2
1040	0	26	19	37	19	16	49
1041	0	55	15	44	18	18	52
1042	0	18	8	5	15	18	48
1043	1	78	26	39	24	14	55
1044	0	12	6	34	23	7	36
1045	1	67	19	44	20	13	49
1046	0	33	6	35	14	14	39
1047	0	30	18	63	12	8	26
1048	0	49	13	47	12	8	32
1049	0	9	15	43	11	10	23
1050	0	29	0	40	11	4	25
1051	0	10	2	10	10	4	14
1052	0	24	9	7	9	4	18
1053	0	55	15	48	9	8	26
1054	0	34	11	35	8	8	22
1055	0	18	5	16	8	2	11
1056	0	23	11	14	8	5	20
1057	0	45	7	4	8	0	10
1058	0	68	11	24	7.9	1	16
1059	0	46	7	21	7.9	10	29
1060	0	20	16	47	7	1	11
1061	0	29	1	40	7	4	16
1062	0	16	11	22	7	3	11
1063	0	52	17	46	6	5	17
1064	1	33	25	51	6	1	10
1065	0	45	9	55	6	1	10
1066	0	16	14	47	5.98	3	12
1067	1	35	22	11	5.98	2	10
1068	0	10	8	23	5.98	0	14
1069	0	22	19	40	5	4	15
1070	0	47	11	40	5	5	15
1071	0	51	11	13	5	11.55	18
1072	0	35	14	37	4	0	6
1073	0	52	30	46	3	2	11
1074	0	36	11	32	3	0	3
1075	0	39	8	11	2	0	2
1076	0	26	4	2	10	7	24
1077	1	59	22	14	7	6	16
1078	0	8	8	14	7	6	20
1079	0	24	6	1	7	1	11
1080	0	42	17	53	3.98	0	6
1081	1	59	22	14	3	1	4
1082	0	10	10	45	3	0	6
1083	0	8	8	14	2	0	2
1084	0	33	5	14	0	6	12
1085	1	81	18	73	27	19	66
1086	0	41	19	46	13	4	20
1087	1	20	22	76	12	1	15
1088	0	21	15	80	9	9	26
1089	1	20	22	76	8	5	20
1090	0	9	12	37	7	6	24
1091	0	17	17	38	6	3	16
1092	0	44	6	33	4	4	12
1093	0	44	6	33	2	1	5
1094	0	45	14	25	2	0	2
1095	1	79	24	87	25	17	63
1096	0	22	19	38	11	3	20
1097	1	44	30	49	11	9	28
1098	0	38	14	40	10	2	16
1099	0	8	3	7	8	6	23
1100	0	5	9	47	7.98	8	22
1101	1	49	27	55	6	3	13
1102	1	57	32	7	4	4	12
1103	1	76	23	59	24	14	61
1104	1	80	18	32	23	13	54
1105	0	35	13	45	17	12	42
1106	0	42	16	46	15	1	16
1107	0	31	16	61	15	9	38
1108	0	74	20	22	14	4	21
1109	0	46	19	65	14	12	38
1110	0	26	11	25	13	3	26
1111	0	74	20	22	12	1	15
1112	1	57	23	35	9	3	24
1113	0	45	14	66	9	9	26
1114	0	16	14	13	9	6	20
1115	0	42	16	27	8	2	13
1116	0	27	18	68	6	0	8
1117	0	69	17	42	5	2	8
1118	0	24	7	30	5	6	18
1119	0	24	7	30	5	0	5
1120	0	18	14	53	4	2	9
1121	1	18	21	38	4	2	9
1122	0	26	8	28	0	0	0
1123	0	77	21	57	24	16	62
1124	0	10	7	19	10	17	34
1125	0	27	11	45	19	1	20
1126	0	50	14	45	10	2	14
1127	0	27	11	45	6	2	12
1128	0	19	16	16	6	0	8
1129	0	31	4	42	5	9	22
1130	0	23	7	5	5	2.73	12
1131	0	31	4	42	3	3	13
1132	0	29	20	41	0	0	0
1133	0	0	3	5	0	1	4
1134	0	7	7	25	20	3.44	27
1135	0	4	0	3	16.01	4	30
1136	0	12	13	0	15	9	29
1137	0	23	4	71	14	6	20
1138	0	32	7	29	11.98	4	23
1139	1	45	24	69	10	3	20
1140	0	29	2	14	9	6	20
1141	1	59	32	68	9	2	17
1142	0	32	2	19	9	7	26
1143	0	10	5	2	9	1	13
1144	0	29	2	14	8	3	15
1145	0	1	17	4	8	7	20
1146	0	29	3	6	8	2	12
1147	0	19	8	34	6	1	9
1148	0	3	1	0	5	0	7
1149	0	38	4	0	5	2	12
1150	0	12	6	18	4	0	4
1151	0	42	9	20	4	2.87	12
1152	0	0	0	0	4	5	14
1153	1	45	24	69	3	0	6
1154	0	6	7	25	3	2	8
1155	0	61	18	56	2	0	4
1156	0	1	20	4	2	0	5
1157	0	0	20	0	2	2	5
