# Supplementary material for: A study of the interactive mediating effect of ADHD and NSSI caused by co-disease mechanisms in males and females
Source: PeerJ. 2024 Feb 9;12:e16895. doi: 10.7717/peerj.16895 (PMC10860553; doi:10.7717/peerj.16895)
Supplement: Supplemental Information 1 [file peerj-12-16895-s001.zip › Data/data_total.csv]

	NSSI	Gender	EMO	DSRSC	IAT	AGE	PC	AP	PR	FR	ADHD	SBIS	CBIS	PBIS	BIS	DEPRESS	ANXIOUS
1	Positive	Female	68	20	46	11-13	normal	poor	average	quarrel conflict	Hybrid	22	14	28	64	Positive	Positive
2	Positive	Female	66	24	76	14-16	good	poor	close	domestic violence	Hybrid	21	15	35	71	Positive	Positive
3	Positive	Female	70	20	22	14-16	normal	average	average	quarrel conflict	Hybrid	19	13	26	58	Positive	Positive
4	Negative	Female	36	10	9	11-13	normal	good	average	harmony	Hybrid	24	16	29	69	Negative	Positive
5	Positive	Female	51	29	44	14-16	normal	poor	close	harmony	Hyperactivity	22	14	30	66	Positive	Positive
6	Positive	Female	77	18	70	14-16	normal	average	poor	quarrel conflict	Attention Defects	27	13	28	68	Positive	Positive
7	Positive	Female	67	31	64	14-16	normal	average	close	harmony	Attention Defects	23	20	26	69	Positive	Positive
8	Positive	Female	70	23	59	11-13	weak	average	close	separation/divorce	Attention Defects	27	15	24	66	Positive	Positive
9	Positive	Female	68	24	30	14-16	normal	good	average	quarrel conflict	Attention Defects	23	22	27	72	Positive	Positive
10	Positive	Female	71	18	69	14-16	good	excellent	average	harmony	Attention Defects	23	17	26	66	Positive	Positive
11	Positive	Male	75	22	77	14-16	good	average	average	harmony	Attention Defects	25	19	23	67	Positive	Positive
12	Positive	Female	73	26	51	14-16	normal	average	average	harmony	Attention Defects	28	20	29	77	Positive	Positive
13	Positive	Female	81	20	65	11-13	normal	good	average	quarrel conflict	Attention Defects	22	19	26	67	Positive	Positive
14	Positive	Female	77	22	60	14-16	good	average	average	quarrel conflict	Attention Defects	27	17	26	70	Positive	Positive
15	Positive	Female	63	20	69	14-16	normal	good	average	harmony	Attention Defects	24	20	27	71	Positive	Positive
16	Positive	Female	75	25	89	14-16	good	poor	average	quarrel conflict	Attention Defects	21	15	25	61	Positive	Positive
17	Positive	Female	82	24	60	14-16	good	good	average	quarrel conflict	Attention Defects	22	12	28	62	Positive	Positive
18	Negative	Male	5	4	50	14-16	normal	good	average	quarrel conflict	Attention Defects	24	16	30	70	Negative	Negative
19	Positive	Female	67	27	89	11-13	good	excellent	close	quarrel conflict	Attention Defects	26	23	29	78	Positive	Positive
20	Positive	Female	63	20	48	14-16	normal	average	close	harmony	Attention Defects	28	17	30	75	Positive	Positive
21	Negative	Female	33	18	23	14-16	normal	excellent	average	quarrel conflict	Attention Defects	22	11	27	60	Positive	Positive
22	Negative	Female	40	10	20	14-16	good	excellent	average	quarrel conflict	Attention Defects	26	22	32	80	Negative	Positive
23	Negative	Male	62	5	90	14-16	normal	good	average	harmony	Attention Defects	28	18	27	73	Negative	Positive
24	Negative	Male	16	7	2	14-16	good	good	average	separation/divorce	Attention Defects	23	26	20	69	Negative	Negative
25	Negative	Male	12	3	11	11-13	normal	good	average	quarrel conflict	Attention Defects	24	24	28	76	Negative	Negative
26	Negative	Female	41	16	7	11-13	normal	excellent	average	harmony	Attention Defects	22	14	28	64	Positive	Positive
27	Negative	Female	20	18	55	14-16	good	average	poor	quarrel conflict	Normal	24	13	29	66	Positive	Negative
28	Positive	Male	66	22	67	14-16	normal	good	average	domestic violence	Normal	26	17	30	73	Positive	Positive
29	Negative	Female	14	18	17	14-16	normal	good	average	harmony	Normal	25	18	25	68	Positive	Negative
30	Negative	Male	6	5	58	14-16	normal	good	average	separation/divorce	Normal	25	27	33	85	Negative	Negative
31	Negative	Male	11	16	47	14-16	normal	good	average	harmony	Normal	22	16	25	63	Positive	Negative
32	Negative	Female	43	14	12	14-16	good	good	average	separation/divorce	Normal	27	19	23	69	Negative	Positive
33	Negative	Female	47	20	15	14-16	good	average	close	quarrel conflict	Normal	27	17	28	72	Positive	Positive
34	Negative	Female	14	8	40	14-16	good	average	average	harmony	Normal	22	23	28	73	Negative	Negative
35	Negative	Male	14	11	27	14-16	normal	average	average	harmony	Normal	23	15	25	63	Negative	Negative
36	Negative	Female	31	13	46	14-16	good	excellent	average	separation/divorce	Normal	24	15	28	67	Negative	Positive
37	Negative	Female	35	12	37	14-16	normal	good	average	harmony	Normal	27	18	28	73	Negative	Positive
38	Negative	Female	12	17	15	14-16	normal	poor	average	quarrel conflict	Normal	27	19	32	78	Positive	Negative
39	Negative	Female	22	10	13	14-16	good	average	close	harmony	Normal	19	19	27	65	Negative	Negative
40	Negative	Male	20	11	14	14-16	normal	good	average	harmony	Normal	23	17	24	64	Negative	Negative
41	Negative	Female	8	2	48	14-16	normal	good	average	harmony	Normal	24	14	30	68	Negative	Negative
42	Negative	Male	23	14	13	11-13	good	good	close	harmony	Normal	20	15	30	65	Negative	Negative
43	Negative	Male	23	8	15	11-13	normal	poor	close	harmony	Normal	25	23	28	76	Negative	Negative
44	Negative	Male	0	18	27	11-13	normal	average	close	harmony	Normal	27	18	34	79	Positive	Negative
45	Negative	Female	36	12	23	14-16	normal	average	average	harmony	Normal	24	15	32	71	Negative	Positive
46	Negative	Female	31	13	50	14-16	normal	good	close	harmony	Normal	25	16	31	72	Negative	Positive
47	Negative	Female	34	18	29	14-16	normal	good	average	harmony	Normal	24	18	24	66	Positive	Positive
48	Positive	Female	37	26	24	14-16	normal	good	close	harmony	Normal	24	18	29	71	Positive	Positive
49	Negative	Female	30	16	24	14-16	normal	average	close	harmony	Normal	23	22	31	76	Positive	Positive
50	Negative	Female	15	8	6	14-16	normal	good	close	harmony	Normal	25	11	28	64	Negative	Negative
51	Negative	Male	51	16	50	11-13	normal	good	close	harmony	Normal	29	15	30	74	Positive	Positive
52	Negative	Male	15	18	63	11-13	normal	excellent	average	harmony	Normal	23	14	23	60	Positive	Negative
53	Negative	Male	26	13	2	11-13	normal	average	average	quarrel conflict	Normal	23	20	23	66	Negative	Positive
54	Negative	Male	11	13	33	11-13	normal	good	average	harmony	Normal	23	18	30	71	Negative	Negative
55	Negative	Male	26	10	48	14-16	normal	good	average	harmony	Normal	28	17	26	71	Negative	Positive
56	Negative	Male	19	9	9	14-16	normal	good	average	harmony	Normal	23	17	28	68	Negative	Negative
57	Negative	Female	19	15	15	14-16	normal	good	average	harmony	Normal	22	18	25	65	Negative	Negative
58	Negative	Male	18	10	48	14-16	normal	average	average	harmony	Normal	25	19	29	73	Negative	Negative
59	Negative	Male	24	16	55	14-16	normal	good	close	harmony	Normal	23	19	25	67	Positive	Negative
60	Negative	Female	18	4	8	11-13	normal	good	average	separation/divorce	Normal	25	18	27	70	Negative	Negative
61	Negative	Male	14	11	27	14-16	normal	good	close	harmony	Normal	23	15	25	63	Negative	Negative
62	Positive	Female	39	23	17	14-16	normal	excellent	close	harmony	Normal	22	16	26	64	Positive	Positive
63	Negative	Female	30	18	16	14-16	normal	average	average	harmony	Normal	22	20	33	75	Positive	Positive
64	Negative	Male	1	9	28	14-16	normal	good	average	harmony	Normal	24	20	33	77	Negative	Negative
65	Negative	Female	36	19	41	11-13	normal	excellent	close	harmony	Normal	28	17	27	72	Positive	Positive
66	Negative	Female	48	16	21	11-13	normal	excellent	close	harmony	Normal	27	13	28	68	Positive	Positive
67	Negative	Female	28	6	11	14-16	normal	average	average	harmony	Normal	21	15	27	63	Negative	Positive
68	Negative	Male	3	17	3	14-16	good	good	close	quarrel conflict	Normal	21	17	25	63	Positive	Negative
69	Positive	Female	50	24	48	14-16	normal	good	average	harmony	Normal	23	12	28	63	Positive	Positive
70	Negative	Female	15	5	15	14-16	normal	average	average	harmony	Normal	26	18	27	71	Negative	Negative
71	Negative	Male	21	3	87	14-16	normal	good	average	harmony	Normal	26	16	30	72	Negative	Negative
72	Negative	Female	9	8	19	14-16	normal	good	average	harmony	Normal	25	13	29	67	Negative	Negative
73	Negative	Female	26	16	28	14-16	normal	good	close	harmony	Normal	25	18	32	75	Positive	Positive
74	Negative	Male	18	18	33	11-13	normal	good	average	harmony	Normal	22	14	27	63	Positive	Negative
75	Negative	Female	50	17	61	11-13	normal	good	average	harmony	Normal	26	15	29	70	Positive	Positive
76	Negative	Female	21	6	11	14-16	normal	poor	poor	domestic violence	Normal	23	17	28	68	Negative	Negative
77	Negative	Female	20	18	55	14-16	normal	good	average	harmony	Normal	24	13	29	66	Positive	Negative
78	Negative	Male	40	11	31	14-16	good	good	average	harmony	Normal	26	16	25	67	Negative	Positive
79	Negative	Male	9	3	59	14-16	normal	average	average	quarrel conflict	Normal	22	25	31	78	Negative	Negative
80	Negative	Male	22	15	48	14-16	normal	good	average	harmony	Normal	24	27	18	69	Negative	Negative
81	Negative	Female	30	4	14	14-16	normal	average	close	harmony	Normal	23	21	28	72	Negative	Positive
82	Negative	Female	22	11	34	14-16	good	good	average	harmony	Normal	25	17	29	71	Negative	Negative
83	Negative	Male	1	13	0	14-16	normal	average	average	harmony	Normal	22	33	27	82	Negative	Negative
84	Negative	Female	52	18	18	11-13	normal	good	average	harmony	Normal	22	17	29	68	Positive	Positive
85	Negative	Male	22	10	10	14-16	good	average	close	harmony	Normal	22	19	28	69	Negative	Negative
86	Negative	Female	27	19	61	14-16	normal	good	close	harmony	Normal	22	19	25	66	Positive	Positive
87	Negative	Female	50	17	61	11-13	normal	average	average	harmony	Normal	26	15	29	70	Positive	Positive
88	Negative	Female	13	4	19	14-16	normal	average	close	harmony	Normal	21	24	26	71	Negative	Negative
89	Negative	Female	53	13	36	14-16	normal	average	average	harmony	Normal	26	17	30	73	Negative	Positive
90	Negative	Female	52	13	36	14-16	normal	average	average	harmony	Normal	26	17	30	73	Negative	Positive
91	Negative	Female	28	6	11	14-16	normal	average	close	harmony	Normal	21	15	27	63	Negative	Positive
92	Negative	Female	25	14	21	14-16	normal	average	average	harmony	Normal	26	23	25	74	Negative	Negative
93	Negative	Male	16	13	58	14-16	good	good	average	harmony	Normal	28	14	25	67	Negative	Negative
94	Negative	Male	36	10	35	14-16	normal	good	average	quarrel conflict	Normal	28	17	31	76	Negative	Positive
95	Negative	Female	20	10	11	14-16	normal	good	average	harmony	Normal	22	21	24	67	Negative	Negative
96	Negative	Female	46	17	45	14-16	good	average	average	harmony	Normal	24	19	27	70	Positive	Positive
97	Negative	Female	22	12	26	14-16	normal	average	close	harmony	Normal	21	14	28	63	Negative	Negative
98	Positive	Male	34	23	0	11-13	normal	average	close	separation/divorce	Normal	25	17	24	66	Positive	Positive
99	Negative	Female	31	13	50	14-16	normal	good	close	harmony	Normal	25	16	31	72	Negative	Positive
100	Negative	Female	31	13	46	14-16	normal	average	close	harmony	Normal	24	15	28	67	Negative	Positive
101	Negative	Male	12	2	17	14-16	normal	good	close	harmony	Normal	22	16	27	65	Negative	Negative
102	Negative	Female	14	11	30	11-13	normal	poor	close	harmony	Normal	26	16	31	73	Negative	Negative
103	Negative	Male	14	15	11	14-16	normal	poor	close	harmony	Normal	23	13	29	65	Negative	Negative
104	Negative	Male	14	15	11	14-16	normal	poor	close	harmony	Normal	23	13	29	65	Negative	Negative
105	Negative	Female	13	5	11	14-16	normal	good	average	harmony	Normal	22	28	24	74	Negative	Negative
106	Negative	Female	40	10	20	14-16	normal	poor	average	harmony	Normal	26	22	32	80	Negative	Positive
107	Negative	Female	9	11	4	14-16	normal	good	close	harmony	Normal	20	17	32	69	Negative	Negative
108	Negative	Male	33	14	55	14-16	normal	average	close	harmony	Normal	24	22	27	73	Negative	Positive
109	Negative	Male	25	11	37	11-13	normal	average	close	quarrel conflict	Normal	23	15	26	64	Negative	Negative
110	Negative	Female	31	12	37	11-13	normal	good	close	harmony	Normal	23	19	29	71	Negative	Positive
111	Negative	Female	22	10	18	14-16	normal	good	average	separation/divorce	Normal	27	17	29	73	Negative	Negative
112	Negative	Male	18	12	20	14-16	normal	average	average	harmony	Normal	25	14	28	67	Negative	Negative
113	Negative	Male	17	5	24	11-13	normal	average	close	harmony	Normal	26	22	26	74	Negative	Negative
114	Negative	Female	30	12	26	11-13	normal	good	close	harmony	Normal	22	23	22	67	Negative	Positive
115	Negative	Male	13	8	25	14-16	normal	poor	close	harmony	Normal	24	19	30	73	Negative	Negative
116	Negative	Male	36	10	35	14-16	normal	average	close	harmony	Normal	28	17	31	76	Negative	Positive
117	Negative	Female	52	18	18	11-13	normal	good	close	harmony	Normal	22	17	29	68	Positive	Positive
118	Negative	Female	40	20	36	14-16	normal	good	close	harmony	Normal	26	14	28	68	Positive	Positive
119	Negative	Male	19	15	44	14-16	normal	good	close	harmony	Normal	27	22	28	77	Negative	Negative
120	Negative	Female	22	11	34	14-16	normal	good	average	separation/divorce	Normal	25	17	29	71	Negative	Negative
121	Negative	Male	23	11	23	11-13	normal	poor	close	harmony	Normal	24	18	25	67	Negative	Negative
122	Negative	Female	27	13	33	11-13	normal	poor	close	harmony	Normal	25	15	28	68	Negative	Positive
123	Negative	Male	6	7	11	11-13	normal	average	average	harmony	Normal	22	21	27	70	Negative	Negative
124	Positive	Female	82	29	96	14-16	normal	good	average	domestic violence	Hybrid	24	12	27	63	Positive	Positive
125	Positive	Female	73	20	61	14-16	good	poor	average	harmony	Hybrid	22	14	29	65	Positive	Positive
126	Positive	Male	58	19	78	14-16	good	average	average	quarrel conflict	Hybrid	22	13	26	61	Positive	Positive
127	Positive	Female	79	24	52	14-16	good	good	poor	harmony	Attention Defects	30	12	26	68	Positive	Positive
128	Positive	Female	72	18	40	14-16	normal	poor	average	quarrel conflict	Attention Defects	20	14	28	62	Positive	Positive
129	Positive	Female	77	19	73	11-13	weak	excellent	poor	quarrel conflict	Attention Defects	20	23	25	68	Positive	Positive
130	Positive	Female	74	24	84	14-16	normal	good	close	harmony	Attention Defects	25	26	25	76	Positive	Positive
131	Positive	Female	65	21	69	14-16	normal	poor	average	harmony	Attention Defects	25	12	28	65	Positive	Positive
132	Negative	Female	17	16	25	11-13	normal	excellent	average	harmony	Attention Defects	23	19	25	67	Positive	Negative
133	Positive	Female	63	23	66	11-13	normal	excellent	average	quarrel conflict	Attention Defects	18	25	29	72	Positive	Positive
134	Negative	Male	4	0	14	14-16	normal	good	close	harmony	Normal	25	28	30	83	Negative	Negative
135	Negative	Male	7	6	25	14-16	good	average	average	harmony	Normal	26	19	28	73	Negative	Negative
136	Negative	Male	49	30	95	14-16	good	average	average	domestic violence	Normal	22	13	28	63	Positive	Positive
137	Negative	Male	6	16	89	14-16	good	good	average	harmony	Normal	25	12	35	72	Positive	Negative
138	Negative	Male	3	18	32	14-16	good	average	close	separation/divorce	Normal	22	12	28	62	Positive	Negative
139	Negative	Male	11	16	1	14-16	normal	good	average	harmony	Normal	22	12	28	62	Positive	Negative
140	Negative	Male	23	13	43	11-13	normal	excellent	average	harmony	Normal	25	14	27	66	Negative	Negative
141	Negative	Male	3	11	60	14-16	normal	good	close	harmony	Normal	25	33	25	83	Negative	Negative
142	Negative	Female	34	20	55	11-13	normal	good	average	harmony	Normal	22	20	31	73	Positive	Positive
143	Negative	Female	28	14	39	11-13	normal	average	close	harmony	Normal	23	17	31	71	Negative	Positive
144	Positive	Female	19	24	36	14-16	normal	good	average	quarrel conflict	Normal	20	10	27	57	Positive	Negative
145	Negative	Male	18	1	17	11-13	good	good	average	separation/divorce	Normal	25	31	25	81	Negative	Negative
146	Negative	Male	32	17	70	11-13	normal	average	average	harmony	Normal	27	22	30	79	Positive	Positive
147	Negative	Male	1	16	20	11-13	normal	average	close	harmony	Normal	22	12	28	62	Positive	Negative
148	Negative	Female	6	12	45	14-16	normal	good	close	harmony	Normal	20	12	28	60	Negative	Negative
149	Negative	Male	20	5	39	14-16	normal	average	close	harmony	Normal	32	16	30	78	Negative	Negative
150	Negative	Male	28	20	59	14-16	normal	average	average	harmony	Normal	19	18	28	65	Positive	Positive
151	Negative	Female	28	14	39	11-13	good	good	average	harmony	Normal	23	17	31	71	Negative	Positive
152	Negative	Male	1	18	60	14-16	normal	average	average	harmony	Normal	22	12	28	62	Positive	Negative
153	Negative	Female	29	17	24	14-16	normal	good	close	harmony	Normal	22	14	27	63	Positive	Positive
154	Negative	Male	12	12	46	14-16	good	good	close	harmony	Normal	22	13	27	62	Negative	Negative
155	Positive	Female	19	24	36	14-16	normal	average	average	harmony	Normal	19	9	27	55	Positive	Negative
156	Positive	Male	36	26	31	14-16	normal	good	close	harmony	Normal	27	21	25	73	Positive	Positive
157	Negative	Male	32	17	70	11-13	normal	average	close	harmony	Normal	27	22	30	79	Positive	Positive
158	Negative	Male	6	16	3	11-13	normal	good	close	harmony	Normal	22	14	28	64	Positive	Negative
159	Negative	Male	1	18	60	11-13	normal	poor	close	harmony	Normal	22	12	28	62	Positive	Negative
160	Negative	Female	34	21	0	14-16	good	excellent	average	harmony	Hybrid	26	22	32	80	Positive	Positive
161	Positive	Female	73	31	66	14-16	good	average	average	quarrel conflict	Hybrid	21	23	26	70	Positive	Positive
162	Positive	Female	82	27	62	11-13	normal	excellent	average	separation/divorce	Hybrid	18	21	28	67	Positive	Positive
163	Negative	Female	76	18	57	14-16	good	average	close	quarrel conflict	Hybrid	25	24	26	75	Positive	Positive
164	Positive	Female	72	25	83	14-16	good	average	close	quarrel conflict	Hybrid	28	17	24	69	Positive	Positive
165	Positive	Female	75	18	66	11-13	good	average	average	quarrel conflict	Hybrid	24	21	27	72	Positive	Positive
166	Negative	Female	69	23	79	11-13	normal	excellent	close	harmony	Hybrid	20	20	24	64	Positive	Positive
167	Negative	Female	38	7	17	14-16	normal	good	close	harmony	Hybrid	28	23	30	81	Negative	Positive
168	Negative	Male	10	11	22	14-16	normal	good	average	quarrel conflict	Hybrid	21	27	24	72	Negative	Negative
169	Negative	Female	75	19	67	14-16	good	average	average	quarrel conflict	Hybrid	26	21	26	73	Positive	Positive
170	Negative	Male	26	7	49	14-16	normal	good	close	harmony	Hybrid	22	15	29	66	Negative	Positive
171	Negative	Male	64	14	23	14-16	normal	good	close	harmony	Hybrid	21	25	21	67	Negative	Positive
172	Negative	Female	25	3	11	14-16	normal	excellent	average	quarrel conflict	Hyperactivity	23	21	26	70	Negative	Negative
173	Negative	Male	33	5	36	14-16	good	good	close	harmony	Hyperactivity	27	25	27	79	Negative	Positive
174	Negative	Female	24	8	23	14-16	good	good	average	domestic violence	Hyperactivity	26	22	23	71	Negative	Negative
175	Negative	Male	5	4	8	14-16	normal	good	average	harmony	Hyperactivity	23	11	27	61	Negative	Negative
176	Negative	Female	22	13	23	11-13	good	average	close	harmony	Hyperactivity	24	19	25	68	Negative	Negative
177	Positive	Female	69	23	57	14-16	normal	average	average	harmony	Attention Defects	22	23	25	70	Positive	Positive
178	Positive	Female	70	18	58	14-16	normal	average	average	harmony	Attention Defects	20	15	24	59	Positive	Positive
179	Positive	Female	66	19	41	14-16	normal	excellent	close	quarrel conflict	Attention Defects	27	20	30	77	Positive	Positive
180	Positive	Female	73	21	54	14-16	good	good	average	harmony	Attention Defects	27	24	25	76	Positive	Positive
181	Positive	Female	77	18	61	14-16	weak	good	close	separation/divorce	Attention Defects	26	21	24	71	Positive	Positive
182	Positive	Female	63	24	65	14-16	normal	good	average	harmony	Attention Defects	27	18	26	71	Positive	Positive
183	Negative	Male	15	10	23	11-13	normal	excellent	average	harmony	Attention Defects	23	18	24	65	Negative	Negative
184	Positive	Female	81	29	68	11-13	normal	average	average	quarrel conflict	Attention Defects	23	21	26	70	Positive	Positive
185	Positive	Female	52	23	57	14-16	normal	excellent	average	harmony	Attention Defects	22	16	28	66	Positive	Positive
186	Negative	Female	69	21	49	14-16	normal	average	average	harmony	Attention Defects	24	21	26	71	Positive	Positive
187	Negative	Male	22	11	32	14-16	normal	good	average	harmony	Attention Defects	24	23	24	71	Negative	Negative
188	Negative	Male	21	10	27	11-13	normal	good	average	harmony	Attention Defects	23	18	27	68	Negative	Negative
189	Positive	Female	74	20	39	14-16	normal	good	average	separation/divorce	Attention Defects	23	19	26	68	Positive	Positive
190	Positive	Female	72	18	69	14-16	normal	good	average	separation/divorce	Attention Defects	21	18	21	60	Positive	Positive
191	Positive	Female	77	24	80	14-16	normal	average	average	harmony	Attention Defects	27	24	27	78	Positive	Positive
192	Positive	Female	66	19	43	11-13	normal	poor	average	harmony	Attention Defects	25	27	29	81	Positive	Positive
193	Negative	Female	29	12	38	14-16	good	average	close	domestic violence	Attention Defects	24	17	29	70	Negative	Positive
194	Negative	Male	26	10	18	11-13	normal	good	average	harmony	Attention Defects	28	19	26	73	Negative	Positive
195	Negative	Male	18	6	5	11-13	normal	good	close	quarrel conflict	Attention Defects	24	19	31	74	Negative	Negative
196	Negative	Female	32	10	6	11-13	normal	excellent	average	separation/divorce	Attention Defects	22	23	27	72	Negative	Positive
197	Negative	Male	10	11	13	14-16	good	good	average	harmony	Attention Defects	23	20	32	75	Negative	Negative
198	Negative	Male	26	11	52	14-16	normal	excellent	average	harmony	Attention Defects	24	14	24	62	Negative	Positive
199	Positive	Female	56	24	70	14-16	normal	good	close	harmony	Attention Defects	26	22	22	70	Positive	Positive
200	Negative	Female	28	10	11	11-13	normal	good	average	harmony	Attention Defects	24	14	33	71	Negative	Positive
201	Positive	Female	61	24	39	14-16	normal	good	average	harmony	Attention Defects	28	23	27	78	Positive	Positive
202	Positive	Male	60	19	38	14-16	normal	average	average	harmony	Attention Defects	24	25	25	74	Positive	Positive
203	Negative	Male	10	13	11	11-13	good	good	close	quarrel conflict	Attention Defects	21	23	26	70	Negative	Negative
204	Negative	Male	18	18	21	11-13	good	excellent	average	harmony	Attention Defects	25	12	27	64	Positive	Negative
205	Negative	Male	35	7	24	11-13	normal	good	close	separation/divorce	Attention Defects	30	19	28	77	Negative	Positive
206	Negative	Female	18	3	26	14-16	good	excellent	average	harmony	Attention Defects	24	21	29	74	Negative	Negative
207	Negative	Male	39	15	35	11-13	normal	excellent	close	quarrel conflict	Attention Defects	21	20	27	68	Negative	Positive
208	Negative	Male	10	1	8	11-13	normal	good	average	harmony	Normal	22	17	27	66	Negative	Negative
209	Negative	Female	8	13	2	14-16	normal	good	close	quarrel conflict	Normal	22	26	24	72	Negative	Negative
210	Positive	Female	73	20	57	14-16	normal	average	average	harmony	Normal	27	21	26	74	Positive	Positive
211	Positive	Female	62	20	44	14-16	normal	excellent	poor	harmony	Normal	22	29	22	73	Positive	Positive
212	Negative	Female	35	10	42	14-16	normal	average	close	harmony	Normal	25	25	26	76	Negative	Positive
213	Negative	Female	20	6	20	14-16	normal	excellent	average	harmony	Normal	25	20	26	71	Negative	Negative
214	Negative	Female	22	20	4	11-13	normal	excellent	close	harmony	Normal	23	16	26	65	Positive	Negative
215	Negative	Female	49	12	42	11-13	normal	good	average	harmony	Normal	25	23	30	78	Negative	Positive
216	Negative	Male	37	9	30	14-16	normal	average	average	harmony	Normal	26	20	27	73	Negative	Positive
217	Negative	Male	29	13	43	14-16	normal	good	close	harmony	Normal	21	17	31	69	Negative	Positive
218	Negative	Female	14	10	4	11-13	weak	good	average	quarrel conflict	Normal	24	16	24	64	Negative	Negative
219	Negative	Female	36	11	3	11-13	normal	average	average	quarrel conflict	Normal	22	22	25	69	Negative	Positive
220	Negative	Female	18	12	17	11-13	weak	good	average	separation/divorce	Normal	23	30	27	80	Negative	Negative
221	Negative	Female	13	16	2	11-13	good	excellent	average	harmony	Normal	25	18	26	69	Positive	Negative
222	Negative	Female	8	9	3	11-13	normal	good	average	harmony	Normal	24	27	24	75	Negative	Negative
223	Positive	Female	28	21	8	11-13	good	excellent	average	harmony	Normal	23	22	24	69	Positive	Positive
224	Positive	Female	28	21	8	11-13	normal	excellent	average	harmony	Normal	23	22	24	69	Positive	Positive
225	Negative	Male	11	11	0	14-16	normal	excellent	close	harmony	Normal	23	23	26	72	Negative	Negative
226	Negative	Male	27	8	42	14-16	normal	good	average	harmony	Normal	25	15	27	67	Negative	Positive
227	Negative	Female	39	14	14	14-16	normal	excellent	close	harmony	Normal	24	17	29	70	Negative	Positive
228	Negative	Male	29	14	20	14-16	good	good	average	quarrel conflict	Normal	22	18	24	64	Negative	Positive
229	Negative	Male	9	9	13	14-16	good	good	average	harmony	Normal	23	14	27	64	Negative	Negative
230	Negative	Male	18	10	13	14-16	normal	good	close	quarrel conflict	Normal	25	15	32	72	Negative	Negative
231	Negative	Female	38	18	21	14-16	good	good	average	harmony	Normal	27	21	22	70	Positive	Positive
232	Negative	Male	11	16	25	14-16	normal	good	average	separation/divorce	Normal	23	14	25	62	Positive	Negative
233	Negative	Male	14	1	47	14-16	normal	good	average	harmony	Normal	24	13	30	67	Negative	Negative
234	Positive	Female	39	24	34	14-16	normal	good	average	harmony	Normal	23	14	28	65	Positive	Positive
235	Negative	Male	5	9	30	14-16	good	good	close	harmony	Normal	24	19	26	69	Negative	Negative
236	Negative	Female	64	13	18	14-16	normal	excellent	close	quarrel conflict	Normal	26	25	27	78	Negative	Positive
237	Negative	Male	23	13	20	11-13	normal	good	close	harmony	Normal	26	19	27	72	Negative	Negative
238	Negative	Female	20	14	27	14-16	normal	good	average	harmony	Normal	28	14	25	67	Negative	Negative
239	Negative	Male	2	0	14	14-16	normal	average	average	harmony	Normal	23	19	27	69	Negative	Negative
240	Positive	Female	66	26	89	14-16	normal	poor	average	harmony	Normal	26	25	25	76	Positive	Positive
241	Negative	Female	29	13	39	14-16	normal	good	average	harmony	Normal	21	18	27	66	Negative	Positive
242	Negative	Female	15	1	33	14-16	good	good	average	separation/divorce	Normal	23	25	26	74	Negative	Negative
243	Negative	Male	3	9	30	14-16	normal	excellent	close	quarrel conflict	Normal	24	19	26	69	Negative	Negative
244	Negative	Female	16	5	45	14-16	good	excellent	average	harmony	Normal	21	13	28	62	Negative	Negative
245	Negative	Female	34	6	15	14-16	good	good	average	separation/divorce	Normal	25	19	26	70	Negative	Positive
246	Negative	Male	12	8	7	11-13	normal	average	close	harmony	Normal	27	21	25	73	Negative	Negative
247	Negative	Female	47	18	19	11-13	normal	good	average	harmony	Normal	23	18	29	70	Positive	Positive
248	Negative	Male	5	10	12	11-13	normal	good	average	separation/divorce	Normal	23	19	26	68	Negative	Negative
249	Negative	Male	21	8	19	11-13	normal	good	average	harmony	Normal	24	19	27	70	Negative	Negative
250	Negative	Male	21	8	17	11-13	normal	good	average	harmony	Normal	24	19	27	70	Negative	Negative
251	Negative	Female	23	14	40	11-13	normal	good	average	harmony	Normal	23	17	29	69	Negative	Negative
252	Negative	Female	33	10	0	11-13	normal	average	close	harmony	Normal	23	18	28	69	Negative	Positive
253	Negative	Female	16	14	25	11-13	good	good	close	quarrel conflict	Normal	21	18	28	67	Negative	Negative
254	Negative	Female	34	8	24	14-16	normal	good	close	harmony	Normal	24	30	22	76	Negative	Positive
255	Positive	Female	53	21	26	14-16	good	excellent	close	harmony	Normal	22	22	24	68	Positive	Positive
256	Negative	Female	26	18	42	14-16	normal	good	average	harmony	Normal	23	21	24	68	Positive	Positive
257	Negative	Female	27	12	29	14-16	good	good	average	harmony	Normal	21	21	24	66	Negative	Positive
258	Negative	Female	38	15	43	14-16	good	good	average	harmony	Normal	24	22	27	73	Negative	Positive
259	Positive	Female	52	26	88	14-16	normal	average	close	separation/divorce	Normal	24	21	24	69	Positive	Positive
260	Negative	Female	30	10	21	14-16	normal	good	average	harmony	Normal	27	16	31	74	Negative	Positive
261	Negative	Female	15	12	14	14-16	normal	good	average	harmony	Normal	24	20	24	68	Negative	Negative
262	Negative	Female	26	17	31	14-16	normal	good	close	harmony	Normal	24	17	23	64	Positive	Positive
263	Negative	Male	17	14	25	14-16	good	excellent	average	harmony	Normal	22	19	26	67	Negative	Negative
264	Negative	Female	21	14	30	11-13	normal	average	close	harmony	Normal	25	16	26	67	Negative	Negative
265	Negative	Male	44	17	7	11-13	normal	average	average	harmony	Normal	19	12	26	57	Positive	Positive
266	Negative	Male	12	8	7	11-13	good	average	average	harmony	Normal	27	21	25	73	Negative	Negative
267	Negative	Male	26	8	2	11-13	good	average	close	harmony	Normal	24	19	25	68	Negative	Positive
268	Negative	Female	22	5	30	11-13	good	good	average	harmony	Normal	28	23	30	81	Negative	Negative
269	Negative	Female	16	9	16	11-13	normal	good	average	harmony	Normal	23	24	26	73	Negative	Negative
270	Negative	Female	22	9	34	11-13	good	average	close	harmony	Normal	22	19	29	70	Negative	Negative
271	Negative	Female	23	12	2	11-13	normal	average	average	harmony	Normal	21	19	27	67	Negative	Negative
272	Negative	Male	14	13	20	14-16	normal	excellent	close	harmony	Normal	23	24	23	70	Negative	Negative
273	Negative	Male	42	6	32	14-16	normal	good	average	harmony	Normal	22	26	26	74	Negative	Positive
274	Negative	Male	14	14	12	14-16	normal	good	average	harmony	Normal	24	23	26	73	Negative	Negative
275	Negative	Male	1	3	34	14-16	normal	excellent	close	harmony	Normal	22	31	25	78	Negative	Negative
276	Negative	Male	17	11	17	14-16	normal	good	average	quarrel conflict	Normal	25	27	30	82	Negative	Negative
277	Negative	Male	42	6	32	14-16	good	average	average	quarrel conflict	Normal	22	26	26	74	Negative	Positive
278	Negative	Male	2	3	34	14-16	normal	average	average	quarrel conflict	Normal	22	31	25	78	Negative	Negative
279	Negative	Female	34	8	24	14-16	normal	poor	close	harmony	Normal	24	30	22	76	Negative	Positive
280	Positive	Male	39	23	12	14-16	normal	good	average	harmony	Normal	23	18	25	66	Positive	Positive
281	Negative	Female	24	10	22	14-16	normal	excellent	average	harmony	Normal	23	24	27	74	Negative	Negative
282	Negative	Male	13	14	35	14-16	normal	good	poor	harmony	Normal	22	18	29	69	Negative	Negative
283	Negative	Male	15	6	7	14-16	normal	excellent	average	quarrel conflict	Normal	25	18	22	65	Negative	Negative
284	Negative	Female	45	17	63	14-16	normal	excellent	average	harmony	Normal	28	16	27	71	Positive	Positive
285	Negative	Female	8	6	17	14-16	normal	good	average	separation/divorce	Normal	23	25	27	75	Negative	Negative
286	Negative	Female	8	5	28	14-16	normal	poor	close	harmony	Normal	25	22	25	72	Negative	Negative
287	Negative	Female	17	13	35	14-16	normal	good	close	harmony	Normal	24	20	26	70	Negative	Negative
288	Negative	Female	4	12	23	14-16	normal	excellent	average	harmony	Normal	23	19	25	67	Negative	Negative
289	Negative	Female	20	11	4	11-13	good	good	close	harmony	Normal	25	20	25	70	Negative	Negative
290	Negative	Male	22	7	17	11-13	good	average	close	harmony	Normal	20	19	26	65	Negative	Negative
291	Negative	Male	27	6	17	11-13	weak	poor	close	harmony	Normal	23	25	27	75	Negative	Positive
292	Negative	Male	29	4	31	11-13	good	good	average	harmony	Normal	26	18	31	75	Negative	Positive
293	Negative	Female	17	2	0	11-13	normal	good	average	harmony	Normal	22	20	26	68	Negative	Negative
294	Negative	Female	20	4	16	14-16	normal	excellent	average	quarrel conflict	Normal	30	20	28	78	Negative	Negative
295	Negative	Male	20	15	37	14-16	normal	good	close	harmony	Normal	26	20	25	71	Negative	Negative
296	Negative	Female	23	4	15	14-16	normal	average	close	harmony	Normal	23	23	26	72	Negative	Negative
297	Negative	Male	8	17	53	14-16	normal	average	average	harmony	Normal	23	20	25	68	Positive	Negative
298	Negative	Female	14	11	5	14-16	normal	good	average	quarrel conflict	Normal	21	14	29	64	Negative	Negative
299	Negative	Female	30	9	22	14-16	normal	good	average	harmony	Normal	22	19	29	70	Negative	Positive
300	Negative	Male	34	12	11	14-16	normal	good	close	harmony	Normal	24	20	28	72	Negative	Positive
301	Negative	Male	44	14	30	14-16	normal	good	close	harmony	Normal	21	19	25	65	Negative	Positive
302	Negative	Male	7	9	20	14-16	normal	good	close	harmony	Normal	25	19	27	71	Negative	Negative
303	Negative	Female	24	9	21	14-16	normal	average	close	harmony	Normal	25	22	23	70	Negative	Negative
304	Negative	Male	17	10	9	14-16	good	average	close	harmony	Normal	23	19	28	70	Negative	Negative
305	Negative	Male	23	14	40	14-16	normal	good	average	harmony	Normal	23	20	24	67	Negative	Negative
306	Negative	Male	14	0	16	14-16	normal	good	average	harmony	Normal	26	27	22	75	Negative	Negative
307	Negative	Male	14	0	16	14-16	normal	good	average	harmony	Normal	26	27	22	75	Negative	Negative
308	Negative	Female	40	19	39	14-16	normal	average	close	quarrel conflict	Normal	24	13	31	68	Positive	Positive
309	Negative	Male	23	11	67	14-16	normal	good	average	harmony	Normal	24	19	25	68	Negative	Negative
310	Negative	Male	15	20	34	14-16	normal	excellent	average	separation/divorce	Normal	25	23	29	77	Positive	Negative
311	Negative	Female	27	9	41	14-16	good	good	average	quarrel conflict	Normal	26	16	29	71	Negative	Positive
312	Negative	Female	33	12	47	14-16	normal	good	average	harmony	Normal	25	24	31	80	Negative	Positive
313	Negative	Female	26	14	30	14-16	normal	excellent	average	harmony	Normal	23	18	24	65	Negative	Positive
314	Negative	Female	32	11	41	14-16	normal	good	close	quarrel conflict	Normal	26	18	24	68	Negative	Positive
315	Negative	Male	16	13	27	14-16	normal	good	close	harmony	Normal	22	18	27	67	Negative	Negative
316	Positive	Female	45	26	15	14-16	normal	good	average	harmony	Normal	24	22	22	68	Positive	Positive
317	Negative	Male	24	15	47	14-16	normal	good	close	separation/divorce	Normal	23	13	29	65	Negative	Negative
318	Negative	Female	40	18	49	14-16	normal	good	close	harmony	Normal	30	22	29	81	Positive	Positive
319	Negative	Female	27	18	15	14-16	normal	good	close	harmony	Normal	23	18	24	65	Positive	Positive
320	Negative	Female	61	18	59	14-16	good	good	average	harmony	Normal	24	19	27	70	Positive	Positive
321	Negative	Female	16	16	2	11-13	normal	average	average	harmony	Normal	21	18	28	67	Positive	Negative
322	Negative	Male	15	9	3	11-13	normal	average	close	harmony	Normal	27	27	30	84	Negative	Negative
323	Negative	Male	3	6	3	11-13	normal	good	close	harmony	Normal	24	18	26	68	Negative	Negative
324	Negative	Male	43	6	2	11-13	weak	average	average	harmony	Normal	28	26	28	82	Negative	Positive
325	Negative	Male	6	4	18	11-13	normal	good	average	harmony	Normal	25	24	26	75	Negative	Negative
326	Negative	Male	6	4	18	11-13	normal	good	average	harmony	Normal	25	24	26	75	Negative	Negative
327	Negative	Male	11	4	12	14-16	normal	excellent	average	harmony	Normal	25	24	28	77	Negative	Negative
328	Negative	Female	10	9	34	14-16	normal	excellent	average	harmony	Normal	31	17	27	75	Negative	Negative
329	Negative	Female	20	9	3	14-16	normal	average	close	harmony	Normal	26	29	26	81	Negative	Negative
330	Negative	Male	22	8	38	14-16	normal	good	close	quarrel conflict	Normal	34	19	32	85	Negative	Negative
331	Negative	Female	46	3	34	14-16	good	good	average	harmony	Normal	29	22	28	79	Negative	Positive
332	Negative	Male	10	8	22	14-16	normal	good	average	harmony	Normal	24	21	26	71	Negative	Negative
333	Negative	Male	28	14	26	14-16	normal	good	average	harmony	Normal	23	17	26	66	Negative	Positive
334	Negative	Female	24	8	26	14-16	normal	good	close	harmony	Normal	22	23	24	69	Negative	Negative
335	Negative	Female	31	12	58	14-16	normal	average	average	harmony	Normal	24	22	25	71	Negative	Positive
336	Positive	Female	54	29	7	14-16	good	good	average	harmony	Normal	23	23	21	67	Positive	Positive
337	Negative	Female	38	6	27	14-16	normal	good	average	harmony	Normal	24	29	26	79	Negative	Positive
338	Negative	Female	10	5	4	14-16	normal	average	close	harmony	Normal	25	18	30	73	Negative	Negative
339	Negative	Female	32	9	28	14-16	good	good	average	harmony	Normal	30	22	26	78	Negative	Positive
340	Negative	Female	15	4	6	14-16	normal	good	average	harmony	Normal	26	17	28	71	Negative	Negative
341	Positive	Female	42	25	28	14-16	normal	good	close	harmony	Normal	24	17	28	69	Positive	Positive
342	Negative	Female	16	12	26	14-16	normal	average	average	harmony	Normal	22	21	27	70	Negative	Negative
343	Negative	Female	14	9	5	14-16	good	good	average	harmony	Normal	23	22	26	71	Negative	Negative
344	Negative	Female	18	10	1	14-16	weak	good	average	quarrel conflict	Normal	22	19	26	67	Negative	Negative
345	Negative	Female	40	19	39	14-16	normal	good	close	harmony	Normal	24	13	31	68	Positive	Positive
346	Negative	Female	41	19	33	14-16	normal	good	close	harmony	Normal	28	22	23	73	Positive	Positive
347	Negative	Male	1	10	4	14-16	normal	average	close	harmony	Normal	22	19	25	66	Negative	Negative
348	Negative	Female	35	17	33	14-16	normal	good	close	harmony	Normal	25	20	29	74	Positive	Positive
349	Negative	Female	21	19	9	14-16	normal	average	close	harmony	Normal	22	22	25	69	Positive	Negative
350	Negative	Female	33	10	29	14-16	normal	good	average	harmony	Normal	24	25	27	76	Negative	Positive
351	Negative	Male	5	11	45	14-16	normal	excellent	close	separation/divorce	Normal	23	21	23	67	Negative	Negative
352	Negative	Male	21	7	16	14-16	normal	good	close	harmony	Normal	24	17	25	66	Negative	Negative
353	Negative	Male	5	4	8	14-16	normal	good	close	harmony	Normal	23	11	27	61	Negative	Negative
354	Negative	Male	44	17	5	11-13	normal	good	close	harmony	Normal	22	12	24	58	Positive	Positive
355	Negative	Male	4	9	5	11-13	good	average	close	harmony	Normal	23	26	25	74	Negative	Negative
356	Positive	Male	48	21	9	11-13	normal	good	close	separation/divorce	Normal	23	19	30	72	Positive	Positive
357	Negative	Female	17	12	3	11-13	normal	good	average	harmony	Normal	21	15	28	64	Negative	Negative
358	Negative	Female	12	7	12	11-13	normal	good	close	harmony	Normal	23	22	28	73	Negative	Negative
359	Negative	Female	24	6	4	11-13	good	good	close	harmony	Normal	22	17	26	65	Negative	Negative
360	Negative	Female	35	15	13	11-13	normal	good	average	harmony	Normal	24	19	27	70	Negative	Positive
361	Negative	Female	29	12	25	11-13	normal	average	close	harmony	Normal	29	18	28	75	Negative	Positive
362	Negative	Male	20	16	10	11-13	normal	good	average	harmony	Normal	18	16	33	67	Positive	Negative
363	Negative	Male	21	12	19	11-13	good	average	average	harmony	Normal	24	22	26	72	Negative	Negative
364	Negative	Female	33	19	22	11-13	normal	good	average	harmony	Normal	25	19	26	70	Positive	Positive
365	Negative	Female	14	11	37	14-16	normal	good	average	harmony	Normal	21	16	26	63	Negative	Negative
366	Negative	Male	17	11	17	14-16	normal	average	average	harmony	Normal	25	27	30	82	Negative	Negative
367	Negative	Female	39	16	13	14-16	normal	good	average	harmony	Normal	20	21	26	67	Positive	Positive
368	Negative	Female	39	16	13	14-16	normal	good	average	harmony	Normal	20	21	26	67	Positive	Positive
369	Negative	Female	26	13	7	14-16	normal	poor	average	harmony	Normal	24	23	27	74	Negative	Positive
370	Negative	Female	38	18	21	14-16	normal	average	close	harmony	Normal	27	21	22	70	Positive	Positive
371	Negative	Male	12	5	42	14-16	normal	good	average	harmony	Normal	22	24	24	70	Negative	Negative
372	Negative	Male	17	6	25	14-16	normal	average	average	harmony	Normal	25	24	26	75	Negative	Negative
373	Negative	Male	25	9	54	14-16	normal	average	average	harmony	Normal	26	24	25	75	Negative	Negative
374	Negative	Female	32	15	8	14-16	normal	good	close	quarrel conflict	Normal	22	14	27	63	Negative	Positive
375	Negative	Female	33	12	23	14-16	normal	average	close	harmony	Normal	23	25	27	75	Negative	Positive
376	Negative	Male	11	16	25	14-16	good	good	close	harmony	Normal	23	14	25	62	Positive	Negative
377	Negative	Female	15	10	20	14-16	normal	good	close	harmony	Normal	27	26	26	79	Negative	Negative
378	Negative	Male	15	11	19	14-16	normal	average	close	harmony	Normal	23	24	28	75	Negative	Negative
379	Negative	Male	18	6	37	14-16	normal	average	average	harmony	Normal	25	25	29	79	Negative	Negative
380	Negative	Female	33	13	45	14-16	normal	excellent	average	quarrel conflict	Normal	25	20	27	72	Negative	Positive
381	Negative	Male	33	13	82	14-16	normal	average	average	harmony	Normal	28	16	24	68	Negative	Positive
382	Negative	Female	18	11	28	14-16	normal	average	average	harmony	Normal	24	24	28	76	Negative	Negative
383	Negative	Female	39	18	38	14-16	normal	good	average	quarrel conflict	Normal	20	21	30	71	Positive	Positive
384	Negative	Male	5	12	52	14-16	normal	average	average	quarrel conflict	Normal	24	19	25	68	Negative	Negative
385	Negative	Female	24	4	15	14-16	normal	good	average	harmony	Normal	22	20	34	76	Negative	Negative
386	Negative	Male	9	19	9	14-16	normal	average	average	quarrel conflict	Normal	24	16	26	66	Positive	Negative
387	Negative	Male	22	5	29	14-16	normal	average	close	harmony	Normal	24	19	28	71	Negative	Negative
388	Negative	Male	2	0	14	14-16	normal	good	close	harmony	Normal	23	19	27	69	Negative	Negative
389	Negative	Female	16	16	2	11-13	normal	excellent	average	harmony	Normal	21	18	27	66	Positive	Negative
390	Negative	Female	23	10	0	11-13	weak	poor	close	harmony	Normal	24	18	26	68	Negative	Negative
391	Negative	Female	4	5	20	11-13	normal	excellent	poor	harmony	Normal	23	23	29	75	Negative	Negative
392	Negative	Male	33	7	49	11-13	normal	good	average	harmony	Normal	29	16	32	77	Negative	Positive
393	Negative	Female	34	17	1	11-13	normal	good	average	harmony	Normal	25	14	26	65	Positive	Positive
394	Negative	Female	10	5	12	11-13	normal	good	poor	harmony	Normal	24	29	27	80	Negative	Negative
395	Negative	Male	64	19	52	11-13	normal	good	close	quarrel conflict	Normal	23	19	24	66	Positive	Positive
396	Negative	Male	20	11	28	11-13	normal	poor	average	harmony	Normal	26	21	25	72	Negative	Negative
397	Negative	Male	16	15	3	11-13	normal	good	close	harmony	Normal	22	19	28	69	Negative	Negative
398	Negative	Male	16	15	3	11-13	normal	good	close	harmony	Normal	22	19	28	69	Negative	Negative
399	Negative	Male	11	9	13	14-16	normal	good	average	quarrel conflict	Normal	25	20	23	68	Negative	Negative
400	Negative	Female	32	17	49	14-16	normal	good	close	harmony	Normal	26	20	24	70	Positive	Positive
401	Negative	Male	24	16	7	14-16	normal	average	average	harmony	Normal	24	19	28	71	Positive	Negative
402	Negative	Male	12	2	20	14-16	good	good	average	harmony	Normal	22	17	25	64	Negative	Negative
403	Negative	Female	20	12	14	14-16	normal	good	close	harmony	Normal	23	20	28	71	Negative	Negative
404	Negative	Male	27	13	20	14-16	normal	good	average	harmony	Normal	24	19	26	69	Negative	Positive
405	Negative	Male	4	14	24	14-16	normal	good	close	harmony	Normal	25	19	27	71	Negative	Negative
406	Negative	Female	36	12	28	14-16	good	good	average	harmony	Normal	23	19	27	69	Negative	Positive
407	Negative	Male	12	9	17	14-16	normal	poor	close	harmony	Normal	22	28	25	75	Negative	Negative
408	Negative	Male	5	4	10	14-16	normal	good	average	harmony	Normal	22	18	27	67	Negative	Negative
409	Negative	Female	10	10	19	14-16	weak	average	close	harmony	Normal	22	14	27	63	Negative	Negative
410	Negative	Male	15	10	34	14-16	good	poor	close	harmony	Normal	26	18	25	69	Negative	Negative
411	Negative	Female	12	3	4	14-16	weak	good	poor	domestic violence	Normal	23	21	25	69	Negative	Negative
412	Negative	Female	16	14	27	14-16	normal	excellent	average	harmony	Normal	22	19	28	69	Negative	Negative
413	Negative	Female	3	1	42	14-16	normal	good	average	harmony	Normal	27	17	23	67	Negative	Negative
414	Negative	Male	36	8	39	14-16	normal	average	average	harmony	Normal	25	33	24	82	Negative	Positive
415	Negative	Male	21	15	27	14-16	normal	good	close	harmony	Normal	28	14	25	67	Negative	Negative
416	Negative	Female	15	12	14	14-16	normal	good	average	harmony	Normal	24	20	24	68	Negative	Negative
417	Negative	Female	4	5	29	14-16	normal	average	close	harmony	Normal	24	20	27	71	Negative	Negative
418	Negative	Female	8	15	3	14-16	normal	average	average	harmony	Normal	22	20	29	71	Negative	Negative
419	Negative	Male	8	6	3	14-16	normal	good	close	harmony	Normal	24	24	29	77	Negative	Negative
420	Negative	Male	1	10	4	14-16	normal	average	average	harmony	Normal	22	19	25	66	Negative	Negative
421	Negative	Female	18	2	32	14-16	normal	good	average	separation/divorce	Normal	24	17	25	66	Negative	Negative
422	Negative	Male	22	8	41	14-16	good	average	average	harmony	Normal	23	18	29	70	Negative	Negative
423	Negative	Female	24	8	18	14-16	good	good	average	quarrel conflict	Normal	27	21	30	78	Negative	Negative
424	Negative	Female	13	6	0	11-13	normal	average	close	quarrel conflict	Normal	28	26	27	81	Negative	Negative
425	Negative	Female	8	13	13	11-13	normal	average	average	harmony	Normal	22	19	25	66	Negative	Negative
426	Negative	Female	21	2	1	11-13	normal	average	close	harmony	Normal	28	20	32	80	Negative	Negative
427	Negative	Female	13	16	2	11-13	good	average	average	separation/divorce	Normal	25	18	26	69	Positive	Negative
428	Negative	Female	16	10	3	11-13	good	average	close	harmony	Normal	21	18	26	65	Negative	Negative
429	Negative	Male	19	20	24	11-13	normal	poor	average	harmony	Normal	23	21	26	70	Positive	Negative
430	Negative	Female	13	20	0	11-13	normal	average	close	harmony	Normal	23	18	26	67	Positive	Negative
431	Negative	Female	29	12	25	11-13	normal	excellent	average	harmony	Normal	28	19	27	74	Negative	Positive
432	Negative	Female	26	8	39	11-13	normal	average	average	harmony	Normal	24	21	29	74	Negative	Positive
433	Negative	Male	64	19	52	11-13	normal	average	close	harmony	Normal	23	19	24	66	Positive	Positive
434	Negative	Female	30	7	20	11-13	good	average	close	harmony	Normal	22	19	25	66	Negative	Positive
435	Negative	Male	30	5	21	11-13	normal	poor	average	quarrel conflict	Normal	24	20	23	67	Negative	Positive
436	Negative	Female	10	14	29	14-16	good	good	average	separation/divorce	Normal	23	22	27	72	Negative	Negative
437	Negative	Female	12	8	35	14-16	normal	good	average	harmony	Normal	23	18	27	68	Negative	Negative
438	Negative	Male	19	7	30	14-16	normal	good	average	harmony	Normal	24	14	24	62	Negative	Negative
439	Negative	Female	20	11	4	11-13	normal	average	close	harmony	Normal	25	20	25	70	Negative	Negative
440	Negative	Female	32	10	6	11-13	normal	good	average	harmony	Normal	22	23	27	72	Negative	Positive
441	Negative	Female	23	14	14	14-16	normal	average	average	harmony	Normal	25	20	27	72	Negative	Negative
442	Negative	Female	32	11	35	14-16	good	good	close	harmony	Normal	23	18	27	68	Negative	Positive
443	Negative	Male	17	13	9	14-16	good	average	close	harmony	Normal	23	14	29	66	Negative	Negative
444	Negative	Male	23	18	21	14-16	normal	good	average	quarrel conflict	Normal	21	18	28	67	Positive	Negative
445	Negative	Male	12	2	20	14-16	normal	average	average	harmony	Normal	22	17	25	64	Negative	Negative
446	Negative	Female	24	9	19	14-16	normal	average	average	harmony	Normal	25	22	23	70	Negative	Negative
447	Negative	Female	16	11	42	14-16	normal	average	close	harmony	Normal	25	22	29	76	Negative	Negative
448	Negative	Male	14	13	47	14-16	normal	average	average	harmony	Normal	24	19	24	67	Negative	Negative
449	Negative	Male	15	13	71	14-16	normal	average	close	harmony	Normal	27	20	28	75	Negative	Negative
450	Negative	Male	12	18	20	14-16	normal	good	average	separation/divorce	Normal	24	13	27	64	Positive	Negative
451	Negative	Female	26	3	22	14-16	normal	good	average	harmony	Normal	24	25	26	75	Negative	Positive
452	Negative	Male	14	12	40	14-16	normal	good	average	harmony	Normal	23	18	28	69	Negative	Negative
453	Negative	Male	13	6	38	14-16	normal	good	close	harmony	Normal	23	24	26	73	Negative	Negative
454	Negative	Female	12	12	25	14-16	normal	good	close	harmony	Normal	24	25	26	75	Negative	Negative
455	Negative	Male	12	8	9	14-16	good	average	close	harmony	Normal	24	18	28	70	Negative	Negative
456	Negative	Female	39	14	41	14-16	good	average	close	quarrel conflict	Normal	23	22	28	73	Negative	Positive
457	Negative	Male	17	8	33	14-16	normal	average	close	harmony	Normal	27	22	24	73	Negative	Negative
458	Negative	Female	2	9	7	14-16	normal	excellent	poor	domestic violence	Normal	24	31	26	81	Negative	Negative
459	Negative	Female	4	9	7	14-16	normal	excellent	poor	domestic violence	Normal	24	31	26	81	Negative	Negative
460	Negative	Female	26	13	39	14-16	normal	average	average	harmony	Normal	22	14	24	60	Negative	Positive
461	Negative	Male	36	13	39	14-16	normal	average	average	harmony	Normal	25	24	29	78	Negative	Positive
462	Negative	Female	9	9	21	14-16	good	good	average	quarrel conflict	Normal	32	23	25	80	Negative	Negative
463	Negative	Female	36	11	3	11-13	good	poor	average	harmony	Normal	22	22	25	69	Negative	Positive
464	Negative	Male	18	9	48	11-13	normal	average	average	harmony	Normal	20	17	29	66	Negative	Negative
465	Negative	Male	38	11	32	11-13	normal	good	average	harmony	Normal	25	18	23	66	Negative	Positive
466	Negative	Female	30	10	54	11-13	good	good	average	harmony	Normal	26	16	25	67	Negative	Positive
467	Negative	Female	32	19	58	11-13	normal	average	average	harmony	Normal	25	15	27	67	Positive	Positive
468	Negative	Female	22	17	42	11-13	normal	good	average	harmony	Normal	23	16	30	69	Positive	Negative
469	Negative	Female	23	14	40	11-13	normal	good	average	harmony	Normal	23	17	29	69	Negative	Negative
470	Negative	Female	27	5	24	11-13	normal	good	close	harmony	Normal	19	14	33	66	Negative	Positive
471	Negative	Male	10	5	24	14-16	normal	good	close	harmony	Normal	23	27	26	76	Negative	Negative
472	Negative	Female	19	11	37	14-16	normal	good	close	harmony	Normal	23	18	24	65	Negative	Negative
473	Negative	Female	30	18	8	14-16	normal	average	average	harmony	Normal	22	28	17	67	Positive	Positive
474	Negative	Female	10	7	16	11-13	normal	good	average	harmony	Normal	21	22	27	70	Negative	Negative
475	Negative	Male	25	7	28	14-16	normal	average	close	harmony	Normal	23	23	30	76	Negative	Negative
476	Negative	Female	12	16	64	14-16	normal	poor	close	harmony	Normal	25	21	23	69	Positive	Negative
477	Negative	Female	10	16	45	14-16	normal	average	close	harmony	Normal	23	17	28	68	Positive	Negative
478	Negative	Female	14	10	4	14-16	normal	average	close	harmony	Normal	23	20	31	74	Negative	Negative
479	Negative	Male	28	13	55	14-16	normal	average	average	harmony	Normal	22	19	25	66	Negative	Positive
480	Negative	Female	25	14	38	14-16	good	good	average	harmony	Normal	24	26	26	76	Negative	Negative
481	Negative	Male	27	12	45	14-16	good	average	close	harmony	Normal	24	19	27	70	Negative	Positive
482	Negative	Male	13	14	35	14-16	normal	poor	close	harmony	Normal	22	18	29	69	Negative	Negative
483	Negative	Female	46	16	21	14-16	normal	average	close	harmony	Normal	24	24	27	75	Positive	Positive
484	Negative	Female	37	19	43	14-16	normal	good	close	harmony	Normal	22	27	21	70	Positive	Positive
485	Negative	Male	7	8	15	14-16	normal	average	close	harmony	Normal	23	18	27	68	Negative	Negative
486	Negative	Male	19	7	38	14-16	normal	average	close	quarrel conflict	Normal	23	26	28	77	Negative	Negative
487	Negative	Female	45	15	52	14-16	normal	excellent	average	separation/divorce	Normal	22	18	28	68	Negative	Positive
488	Negative	Male	3	9	0	14-16	normal	good	close	harmony	Normal	21	33	22	76	Negative	Negative
489	Negative	Female	42	10	30	14-16	normal	poor	average	separation/divorce	Normal	25	21	24	70	Negative	Positive
490	Negative	Male	20	7	23	14-16	normal	good	average	harmony	Normal	24	23	23	70	Negative	Negative
491	Negative	Male	20	8	17	14-16	normal	average	close	harmony	Normal	25	30	24	79	Negative	Negative
492	Negative	Male	27	8	33	14-16	normal	good	average	harmony	Normal	27	18	28	73	Negative	Positive
493	Negative	Male	7	5	9	11-13	normal	average	average	harmony	Normal	24	19	28	71	Negative	Negative
494	Negative	Female	12	11	1	11-13	normal	good	close	harmony	Normal	23	18	25	66	Negative	Negative
495	Negative	Female	12	5	24	11-13	normal	average	close	harmony	Normal	25	24	28	77	Negative	Negative
496	Negative	Female	14	7	2	11-13	normal	good	average	harmony	Normal	24	20	30	74	Negative	Negative
497	Negative	Female	49	12	42	11-13	normal	good	close	harmony	Normal	25	23	30	78	Negative	Positive
498	Negative	Male	27	9	27	11-13	normal	average	close	harmony	Normal	28	21	27	76	Negative	Positive
499	Negative	Female	26	15	26	11-13	normal	poor	average	harmony	Normal	22	20	28	70	Negative	Positive
500	Negative	Female	28	13	32	11-13	normal	good	close	separation/divorce	Normal	22	18	25	65	Negative	Positive
501	Negative	Male	24	17	19	11-13	normal	average	close	harmony	Normal	26	22	28	76	Positive	Negative
502	Negative	Female	27	4	24	11-13	normal	average	close	harmony	Normal	19	14	33	66	Negative	Positive
503	Negative	Male	25	10	22	11-13	normal	average	close	harmony	Normal	26	17	27	70	Negative	Negative
504	Negative	Female	15	10	44	14-16	normal	average	close	harmony	Normal	23	18	24	65	Negative	Negative
505	Negative	Female	46	10	40	14-16	normal	good	close	harmony	Normal	26	20	25	71	Negative	Positive
506	Negative	Female	16	12	21	14-16	normal	good	close	harmony	Normal	26	15	28	69	Negative	Negative
507	Negative	Male	28	13	18	14-16	normal	average	average	harmony	Normal	19	17	25	61	Negative	Positive
508	Negative	Female	39	14	14	14-16	normal	good	average	harmony	Normal	24	17	29	70	Negative	Positive
509	Negative	Male	22	8	24	14-16	normal	good	average	harmony	Normal	23	22	26	71	Negative	Negative
510	Negative	Female	28	12	32	14-16	normal	excellent	average	harmony	Normal	23	17	27	67	Negative	Positive
511	Negative	Female	14	5	14	14-16	normal	average	close	harmony	Normal	25	17	30	72	Negative	Negative
512	Negative	Female	24	15	47	14-16	normal	average	average	harmony	Normal	25	22	25	72	Negative	Negative
513	Negative	Female	57	14	55	14-16	good	average	close	separation/divorce	Normal	20	12	31	63	Negative	Positive
514	Negative	Female	35	10	31	14-16	good	good	average	harmony	Normal	26	18	29	73	Negative	Positive
515	Negative	Female	39	16	43	14-16	normal	poor	close	harmony	Normal	29	19	24	72	Positive	Positive
516	Negative	Female	42	12	30	14-16	good	good	average	harmony	Normal	27	23	28	78	Negative	Positive
517	Negative	Male	10	5	71	14-16	normal	average	close	quarrel conflict	Normal	25	24	29	78	Negative	Negative
518	Negative	Male	10	11	22	14-16	normal	average	close	harmony	Normal	21	27	24	72	Negative	Negative
519	Negative	Male	5	1	13	14-16	normal	average	close	harmony	Normal	24	19	26	69	Negative	Negative
520	Negative	Female	10	6	6	14-16	normal	average	close	quarrel conflict	Normal	22	24	25	71	Negative	Negative
521	Negative	Male	3	0	38	14-16	normal	average	average	separation/divorce	Normal	25	19	26	70	Negative	Negative
522	Negative	Female	19	11	46	14-16	weak	good	close	quarrel conflict	Normal	23	19	25	67	Negative	Negative
523	Negative	Female	12	10	11	14-16	normal	good	average	harmony	Normal	25	23	30	78	Negative	Negative
524	Negative	Female	45	9	27	14-16	normal	good	close	harmony	Normal	26	14	28	68	Negative	Positive
525	Negative	Female	38	8	33	14-16	good	good	average	harmony	Normal	29	15	27	71	Negative	Positive
526	Negative	Male	21	11	14	11-13	normal	average	average	harmony	Normal	26	21	25	72	Negative	Negative
527	Negative	Female	11	6	29	11-13	normal	average	average	harmony	Normal	29	15	29	73	Negative	Negative
528	Negative	Female	28	6	24	11-13	normal	good	average	harmony	Normal	27	25	32	84	Negative	Positive
529	Negative	Male	14	6	14	11-13	normal	average	close	harmony	Normal	22	21	29	72	Negative	Negative
530	Negative	Male	25	4	2	11-13	normal	average	close	harmony	Normal	24	17	28	69	Negative	Negative
531	Negative	Female	20	9	2	11-13	normal	good	average	harmony	Normal	22	26	25	73	Negative	Negative
532	Negative	Male	22	9	27	11-13	normal	average	close	separation/divorce	Normal	25	20	28	73	Negative	Negative
533	Negative	Male	21	15	29	11-13	normal	average	average	harmony	Normal	22	17	29	68	Negative	Negative
534	Negative	Male	21	11	12	11-13	normal	average	close	harmony	Normal	24	21	27	72	Negative	Negative
535	Negative	Male	7	1	0	11-13	weak	average	close	quarrel conflict	Normal	23	23	26	72	Negative	Negative
536	Negative	Female	30	6	18	11-13	normal	average	average	harmony	Normal	24	24	29	77	Negative	Positive
537	Negative	Male	7	2	27	14-16	normal	good	close	harmony	Normal	25	22	29	76	Negative	Negative
538	Negative	Male	12	10	21	11-13	normal	poor	close	harmony	Normal	23	29	24	76	Negative	Negative
539	Negative	Female	8	3	0	14-16	good	average	close	harmony	Normal	22	20	30	72	Negative	Negative
540	Positive	Female	53	21	26	14-16	normal	good	close	harmony	Normal	22	22	24	68	Positive	Positive
541	Negative	Male	23	17	9	14-16	normal	good	close	harmony	Normal	22	17	29	68	Positive	Negative
542	Negative	Male	40	12	24	14-16	good	poor	average	harmony	Normal	26	21	29	76	Negative	Positive
543	Negative	Female	35	19	19	14-16	good	poor	close	harmony	Normal	21	19	28	68	Positive	Positive
544	Negative	Female	48	17	24	14-16	normal	average	close	harmony	Normal	25	24	26	75	Positive	Positive
545	Negative	Male	28	17	29	14-16	normal	average	close	harmony	Normal	25	17	25	67	Positive	Positive
546	Negative	Male	22	13	22	14-16	normal	average	close	separation/divorce	Normal	22	13	27	62	Negative	Negative
547	Negative	Male	22	13	22	14-16	normal	average	close	separation/divorce	Normal	22	13	27	62	Negative	Negative
548	Positive	Female	45	21	0	14-16	normal	average	close	harmony	Normal	23	23	28	74	Positive	Positive
549	Negative	Female	32	6	13	14-16	normal	average	close	harmony	Normal	23	21	24	68	Negative	Positive
550	Negative	Male	37	13	54	14-16	normal	average	close	harmony	Normal	22	23	23	68	Negative	Positive
551	Negative	Female	23	10	37	14-16	normal	poor	close	harmony	Normal	27	19	28	74	Negative	Negative
552	Negative	Female	27	9	3	14-16	normal	average	close	harmony	Normal	23	23	25	71	Negative	Positive
553	Negative	Female	16	8	46	14-16	normal	average	average	harmony	Normal	23	17	30	70	Negative	Negative
554	Negative	Female	29	12	30	14-16	normal	good	average	harmony	Normal	24	17	27	68	Negative	Positive
555	Negative	Female	17	13	19	14-16	good	good	close	harmony	Normal	24	19	27	70	Negative	Negative
556	Negative	Female	34	16	50	14-16	normal	poor	close	harmony	Normal	22	19	24	65	Positive	Positive
557	Negative	Male	47	7	60	14-16	normal	average	average	harmony	Normal	24	18	23	65	Negative	Positive
558	Negative	Male	3	0	38	14-16	good	good	close	quarrel conflict	Normal	25	19	26	70	Negative	Negative
559	Negative	Male	23	8	21	11-13	normal	poor	average	harmony	Normal	24	20	26	70	Negative	Negative
560	Negative	Male	7	8	12	11-13	normal	excellent	average	harmony	Normal	24	22	28	74	Negative	Negative
561	Negative	Female	4	7	13	11-13	good	poor	close	harmony	Normal	21	14	27	62	Negative	Negative
562	Negative	Female	13	8	10	11-13	normal	good	average	harmony	Normal	26	22	28	76	Negative	Negative
563	Negative	Female	23	9	18	11-13	normal	good	average	harmony	Normal	23	15	24	62	Negative	Negative
564	Negative	Male	27	11	31	11-13	normal	average	close	harmony	Normal	25	20	29	74	Negative	Positive
565	Negative	Male	21	8	20	11-13	normal	good	close	harmony	Normal	23	28	28	79	Negative	Negative
566	Negative	Female	14	13	31	11-13	normal	average	close	harmony	Normal	22	22	25	69	Negative	Negative
567	Negative	Male	7	1	0	11-13	good	good	average	harmony	Normal	23	23	26	72	Negative	Negative
568	Negative	Male	21	8	14	11-13	normal	poor	close	harmony	Normal	24	18	22	64	Negative	Negative
569	Negative	Male	35	7	24	11-13	normal	good	average	harmony	Normal	30	19	28	77	Negative	Positive
570	Negative	Male	8	1	4	14-16	normal	good	close	harmony	Normal	24	18	28	70	Negative	Negative
571	Negative	Female	12	9	33	14-16	normal	poor	close	harmony	Normal	23	21	28	72	Negative	Negative
572	Negative	Female	32	11	35	14-16	normal	poor	close	harmony	Normal	23	18	27	68	Negative	Positive
573	Negative	Male	19	9	27	14-16	good	good	close	separation/divorce	Normal	22	12	25	59	Negative	Negative
574	Negative	Female	29	16	17	14-16	normal	average	close	harmony	Normal	22	17	25	64	Positive	Positive
575	Negative	Male	41	19	52	14-16	normal	good	close	harmony	Normal	22	22	28	72	Positive	Positive
576	Negative	Female	16	13	34	14-16	normal	good	poor	harmony	Normal	21	16	27	64	Negative	Negative
577	Negative	Female	20	9	30	14-16	normal	average	close	harmony	Normal	24	16	27	67	Negative	Negative
578	Negative	Female	22	15	11	14-16	good	poor	close	harmony	Normal	23	17	28	68	Negative	Negative
579	Negative	Male	15	8	18	14-16	normal	average	close	harmony	Normal	26	26	21	73	Negative	Negative
580	Negative	Male	7	9	10	14-16	normal	average	close	harmony	Normal	22	21	27	70	Negative	Negative
581	Negative	Male	10	18	32	14-16	normal	average	close	harmony	Normal	22	23	27	72	Positive	Negative
582	Negative	Female	26	9	32	14-16	normal	average	average	harmony	Normal	22	34	24	80	Negative	Positive
583	Negative	Female	38	6	2	14-16	good	average	close	harmony	Normal	28	26	27	81	Negative	Positive
584	Negative	Female	20	6	40	14-16	normal	average	close	harmony	Normal	22	16	28	66	Negative	Negative
585	Negative	Female	42	11	20	14-16	good	average	close	separation/divorce	Normal	27	19	26	72	Negative	Positive
586	Negative	Female	32	13	37	14-16	normal	average	close	harmony	Normal	24	13	30	67	Negative	Positive
587	Negative	Female	6	1	6	14-16	normal	good	close	harmony	Normal	23	25	24	72	Negative	Negative
588	Negative	Female	19	12	17	11-13	normal	good	close	harmony	Normal	23	30	27	80	Negative	Negative
589	Negative	Male	25	14	0	11-13	normal	good	close	harmony	Normal	22	30	25	77	Negative	Negative
590	Negative	Female	19	8	11	11-13	normal	poor	close	harmony	Normal	27	24	28	79	Negative	Negative
591	Negative	Female	32	8	12	11-13	normal	poor	average	harmony	Normal	28	24	26	78	Negative	Positive
592	Negative	Male	6	4	29	11-13	normal	good	average	harmony	Normal	23	18	29	70	Negative	Negative
593	Negative	Male	18	18	21	11-13	normal	average	close	harmony	Normal	25	12	27	64	Positive	Negative
594	Negative	Male	20	8	21	11-13	normal	good	average	harmony	Normal	23	28	28	79	Negative	Negative
595	Negative	Male	23	11	22	11-13	normal	poor	close	harmony	Normal	23	19	25	67	Negative	Negative
596	Negative	Male	30	11	16	11-13	good	average	close	quarrel conflict	Normal	23	21	25	69	Negative	Positive
597	Positive	Female	31	18	38	14-16	normal	good	average	harmony	Normal	24	15	29	68	Positive	Positive
598	Negative	Male	27	8	42	14-16	normal	average	close	harmony	Normal	25	15	27	67	Negative	Positive
599	Negative	Female	40	20	42	14-16	normal	average	close	harmony	Normal	24	20	24	68	Positive	Positive
600	Negative	Male	36	8	26	14-16	normal	average	close	harmony	Normal	25	23	27	75	Negative	Positive
601	Negative	Female	15	10	16	14-16	normal	average	close	harmony	Normal	21	25	24	70	Negative	Negative
602	Negative	Male	13	16	39	14-16	normal	average	average	harmony	Normal	27	16	23	66	Positive	Negative
603	Negative	Male	34	20	45	14-16	normal	average	close	harmony	Normal	22	20	27	69	Positive	Positive
604	Negative	Male	25	11	40	11-13	normal	good	average	harmony	Normal	22	24	24	70	Negative	Negative
605	Negative	Male	10	6	24	14-16	normal	average	close	harmony	Normal	23	20	27	70	Negative	Negative
606	Negative	Female	31	12	60	14-16	normal	poor	close	harmony	Normal	24	22	25	71	Negative	Positive
607	Negative	Female	23	4	23	14-16	normal	average	close	harmony	Normal	23	23	27	73	Negative	Negative
608	Positive	Male	14	31	40	14-16	normal	good	close	domestic violence	Normal	22	20	31	73	Positive	Negative
609	Negative	Male	31	16	65	14-16	normal	poor	close	harmony	Normal	26	23	23	72	Positive	Positive
610	Negative	Female	29	12	39	14-16	normal	average	close	harmony	Normal	24	17	29	70	Negative	Positive
611	Negative	Female	37	9	42	14-16	normal	poor	close	harmony	Normal	24	17	27	68	Negative	Positive
612	Negative	Female	35	17	33	14-16	good	excellent	poor	domestic violence	Normal	25	20	29	74	Positive	Positive
613	Negative	Male	19	9	11	14-16	good	good	close	quarrel conflict	Normal	22	16	24	62	Negative	Negative
614	Negative	Female	29	10	27	14-16	normal	good	close	harmony	Normal	22	16	24	62	Negative	Positive
615	Negative	Female	28	9	38	14-16	good	poor	close	harmony	Normal	24	18	30	72	Negative	Positive
616	Positive	Female	52	23	38	14-16	normal	average	close	harmony	Normal	23	24	24	71	Positive	Positive
617	Negative	Female	17	13	19	14-16	normal	average	close	harmony	Normal	24	19	27	70	Negative	Negative
618	Negative	Male	7	6	0	11-13	normal	average	close	harmony	Normal	19	28	24	71	Negative	Negative
619	Negative	Male	23	6	26	11-13	normal	good	average	harmony	Normal	23	19	26	68	Negative	Negative
620	Negative	Female	68	8	0	11-13	normal	average	close	harmony	Normal	24	23	26	73	Negative	Positive
621	Negative	Female	21	10	7	11-13	normal	average	close	harmony	Normal	24	25	25	74	Negative	Negative
622	Negative	Female	11	4	5	11-13	normal	poor	close	harmony	Normal	24	16	22	62	Negative	Negative
623	Negative	Female	14	13	31	11-13	normal	good	average	harmony	Normal	22	22	25	69	Negative	Negative
624	Negative	Female	26	8	40	11-13	normal	poor	close	harmony	Normal	24	21	29	74	Negative	Positive
625	Negative	Male	31	11	34	11-13	normal	average	close	harmony	Normal	24	16	27	67	Negative	Positive
626	Negative	Male	30	11	16	11-13	normal	good	average	harmony	Normal	23	21	25	69	Negative	Positive
627	Negative	Male	9	3	15	11-13	normal	average	average	harmony	Normal	21	18	27	66	Negative	Negative
628	Negative	Male	30	5	21	11-13	normal	average	average	harmony	Normal	24	20	23	67	Negative	Positive
629	Negative	Male	2	6	7	11-13	good	average	average	harmony	Normal	23	25	21	69	Negative	Negative
630	Positive	Female	81	24	53	14-16	weak	average	average	separation/divorce	Hybrid	23	17	23	63	Positive	Positive
631	Positive	Male	77	19	52	14-16	good	poor	close	domestic violence	Hybrid	22	23	26	71	Positive	Positive
632	Negative	Male	45	9	17	14-16	normal	excellent	close	harmony	Hybrid	22	24	27	73	Negative	Positive
633	Negative	Male	24	4	36	14-16	normal	excellent	average	harmony	Hybrid	22	26	24	72	Negative	Negative
634	Negative	Female	20	12	8	14-16	normal	average	close	harmony	Hybrid	24	24	23	71	Negative	Negative
635	Negative	Male	25	11	35	11-13	good	excellent	average	separation/divorce	Hybrid	24	34	25	83	Negative	Negative
636	Negative	Male	55	28	54	14-16	normal	good	close	harmony	Hyperactivity	24	27	23	74	Positive	Positive
637	Negative	Female	10	13	3	11-13	normal	good	close	harmony	Hyperactivity	22	21	24	67	Negative	Negative
638	Negative	Female	21	7	16	11-13	normal	good	average	separation/divorce	Hyperactivity	32	22	23	77	Negative	Negative
639	Negative	Female	6	14	11	14-16	normal	good	average	harmony	Hyperactivity	23	20	25	68	Negative	Negative
640	Negative	Male	17	9	3	14-16	normal	average	close	harmony	Hyperactivity	22	24	25	71	Negative	Negative
641	Negative	Female	14	3	3	14-16	normal	poor	average	harmony	Hyperactivity	22	23	24	69	Negative	Negative
642	Negative	Male	21	12	27	14-16	normal	average	close	harmony	Hyperactivity	22	20	24	66	Negative	Negative
643	Negative	Male	21	9	47	11-13	weak	good	poor	harmony	Attention Defects	25	17	25	67	Negative	Negative
644	Positive	Male	70	26	54	14-16	normal	average	close	quarrel conflict	Attention Defects	21	27	26	74	Positive	Positive
645	Negative	Female	13	4	22	14-16	normal	excellent	average	harmony	Attention Defects	28	19	26	73	Negative	Negative
646	Positive	Female	80	32	72	14-16	good	average	close	quarrel conflict	Attention Defects	24	26	27	77	Positive	Positive
647	Negative	Female	8	9	4	14-16	good	excellent	average	harmony	Attention Defects	24	28	22	74	Negative	Negative
648	Negative	Male	19	1	5	14-16	normal	good	close	harmony	Attention Defects	24	26	22	72	Negative	Negative
649	Positive	Female	63	18	33	14-16	normal	good	average	harmony	Attention Defects	24	23	26	73	Positive	Positive
650	Positive	Male	41	21	36	14-16	normal	excellent	average	harmony	Attention Defects	24	27	22	73	Positive	Positive
651	Negative	Male	69	21	57	14-16	normal	good	average	quarrel conflict	Attention Defects	25	25	28	78	Positive	Positive
652	Negative	Female	73	23	94	11-13	normal	good	close	separation/divorce	Attention Defects	30	24	28	82	Positive	Positive
653	Positive	Female	74	22	76	14-16	normal	excellent	close	harmony	Attention Defects	26	18	21	65	Positive	Positive
654	Negative	Female	21	13	13	14-16	normal	excellent	average	harmony	Attention Defects	22	24	30	76	Negative	Negative
655	Negative	Male	21	15	9	14-16	good	excellent	average	separation/divorce	Attention Defects	25	20	25	70	Negative	Negative
656	Positive	Male	67	26	52	14-16	normal	excellent	poor	quarrel conflict	Attention Defects	27	23	21	71	Positive	Positive
657	Negative	Female	69	21	37	14-16	normal	average	average	quarrel conflict	Attention Defects	25	25	28	78	Positive	Positive
658	Negative	Female	69	23	76	14-16	normal	excellent	close	harmony	Attention Defects	23	26	26	75	Positive	Positive
659	Negative	Male	16	5	9	11-13	good	excellent	close	quarrel conflict	Attention Defects	24	16	29	69	Negative	Negative
660	Negative	Female	19	12	16	14-16	normal	good	average	harmony	Attention Defects	27	25	26	78	Negative	Negative
661	Negative	Male	18	1	5	14-16	good	excellent	average	quarrel conflict	Attention Defects	24	25	22	71	Negative	Negative
662	Negative	Female	30	12	29	14-16	normal	good	average	harmony	Attention Defects	21	24	29	74	Negative	Positive
663	Negative	Male	19	15	15	14-16	normal	average	close	harmony	Attention Defects	22	18	23	63	Negative	Negative
664	Negative	Female	20	12	24	14-16	normal	good	average	harmony	Attention Defects	22	24	25	71	Negative	Negative
665	Negative	Male	22	7	23	14-16	normal	excellent	close	harmony	Attention Defects	23	22	24	69	Negative	Negative
666	Negative	Female	27	5	34	14-16	normal	average	average	harmony	Attention Defects	24	21	27	72	Negative	Positive
667	Negative	Female	29	13	3	14-16	normal	good	average	harmony	Attention Defects	23	24	24	71	Negative	Positive
668	Negative	Female	35	13	50	11-13	normal	average	poor	quarrel conflict	Attention Defects	26	20	26	72	Negative	Positive
669	Negative	Male	29	13	6	14-16	good	good	average	quarrel conflict	Attention Defects	23	18	27	68	Negative	Positive
670	Negative	Female	8	4	30	14-16	good	excellent	close	harmony	Attention Defects	28	20	26	74	Negative	Negative
671	Negative	Male	19	8	24	14-16	normal	excellent	average	separation/divorce	Attention Defects	22	26	28	76	Negative	Negative
672	Negative	Female	78	15	81	14-16	good	good	average	harmony	Attention Defects	25	23	23	71	Negative	Positive
673	Negative	Female	18	5	0	11-13	weak	good	average	quarrel conflict	Attention Defects	22	26	25	73	Negative	Negative
674	Negative	Female	38	17	17	11-13	good	good	average	quarrel conflict	Attention Defects	24	18	24	66	Positive	Positive
675	Negative	Female	59	15	21	11-13	good	excellent	average	harmony	Attention Defects	23	22	26	71	Negative	Positive
676	Negative	Male	21	9	47	11-13	normal	average	average	harmony	Attention Defects	25	17	25	67	Negative	Negative
677	Negative	Male	7	4	21	14-16	normal	good	average	separation/divorce	Normal	23	24	26	73	Negative	Negative
678	Negative	Female	0	0	0	14-16	normal	good	average	separation/divorce	Normal	22	25	22	69	Negative	Negative
679	Negative	Male	19	8	29	14-16	normal	average	close	harmony	Normal	24	21	25	70	Negative	Negative
680	Negative	Male	23	12	29	14-16	normal	good	close	quarrel conflict	Normal	23	23	20	66	Negative	Negative
681	Negative	Male	1	8	6	14-16	normal	good	close	harmony	Normal	20	26	26	72	Negative	Negative
682	Negative	Male	24	0	33	14-16	normal	excellent	average	harmony	Normal	24	27	23	74	Negative	Negative
683	Negative	Male	22	10	28	11-13	normal	good	average	harmony	Normal	25	24	24	73	Negative	Negative
684	Negative	Female	17	6	5	11-13	normal	average	average	harmony	Normal	23	26	26	75	Negative	Negative
685	Negative	Male	25	8	27	14-16	normal	good	average	harmony	Normal	23	23	24	70	Negative	Negative
686	Negative	Female	8	7	18	11-13	normal	good	close	harmony	Normal	23	29	21	73	Negative	Negative
687	Negative	Male	52	13	30	14-16	good	good	average	harmony	Normal	30	21	26	77	Negative	Positive
688	Negative	Female	9	2	6	14-16	normal	good	close	harmony	Normal	23	26	23	72	Negative	Negative
689	Negative	Male	1	1	10	14-16	good	good	average	quarrel conflict	Normal	22	25	24	71	Negative	Negative
690	Negative	Female	29	16	40	14-16	normal	good	average	harmony	Normal	26	25	24	75	Positive	Positive
691	Negative	Female	2	9	2	11-13	normal	average	average	harmony	Normal	23	20	25	68	Negative	Negative
692	Negative	Female	24	13	42	11-13	normal	good	close	harmony	Normal	22	20	24	66	Negative	Negative
693	Negative	Male	27	8	18	11-13	normal	average	average	quarrel conflict	Normal	27	22	27	76	Negative	Positive
694	Positive	Female	34	23	8	14-16	normal	good	close	harmony	Normal	27	24	26	77	Positive	Positive
695	Negative	Male	45	9	17	14-16	normal	good	close	harmony	Normal	22	24	27	73	Negative	Positive
696	Negative	Male	0	12	12	14-16	normal	poor	close	harmony	Normal	22	19	26	67	Negative	Negative
697	Negative	Male	26	11	39	14-16	normal	average	close	harmony	Normal	22	22	25	69	Negative	Positive
698	Negative	Female	46	12	16	14-16	good	good	average	harmony	Normal	22	22	29	73	Negative	Positive
699	Negative	Male	1	8	27	14-16	normal	excellent	average	separation/divorce	Normal	26	19	28	73	Negative	Negative
700	Negative	Male	10	10	4	14-16	good	average	average	quarrel conflict	Normal	22	20	25	67	Negative	Negative
701	Negative	Female	22	16	48	14-16	normal	good	close	harmony	Normal	24	18	28	70	Positive	Negative
702	Negative	Male	15	4	4	11-13	good	good	close	quarrel conflict	Normal	24	28	22	74	Negative	Negative
703	Negative	Male	29	2	5	11-13	normal	good	average	harmony	Normal	22	24	24	70	Negative	Positive
704	Negative	Male	31	6	14	11-13	normal	excellent	close	harmony	Normal	24	22	19	65	Negative	Positive
705	Negative	Male	30	4	20	11-13	good	good	average	harmony	Normal	24	21	26	71	Negative	Positive
706	Negative	Male	17	7	19	11-13	normal	excellent	average	harmony	Normal	23	21	26	70	Negative	Negative
707	Negative	Female	16	1	9	11-13	normal	excellent	poor	harmony	Normal	24	26	26	76	Negative	Negative
708	Negative	Male	15	4	38	11-13	normal	average	poor	quarrel conflict	Normal	21	15	28	64	Negative	Negative
709	Negative	Female	19	19	2	14-16	good	average	close	harmony	Normal	26	31	21	78	Positive	Negative
710	Negative	Female	32	5	13	14-16	normal	good	average	quarrel conflict	Normal	22	27	28	77	Negative	Positive
711	Negative	Male	21	15	23	14-16	normal	good	average	harmony	Normal	22	24	24	70	Negative	Negative
712	Negative	Female	6	14	11	14-16	weak	excellent	close	separation/divorce	Normal	23	20	25	68	Negative	Negative
713	Negative	Male	29	13	6	14-16	normal	good	average	harmony	Normal	23	18	27	68	Negative	Positive
714	Negative	Male	22	4	36	14-16	normal	good	average	separation/divorce	Normal	27	26	26	79	Negative	Negative
715	Negative	Male	19	7	27	14-16	normal	good	close	quarrel conflict	Normal	24	21	27	72	Negative	Negative
716	Negative	Female	15	15	29	14-16	normal	good	close	harmony	Normal	22	21	27	70	Negative	Negative
717	Negative	Male	50	24	74	14-16	normal	excellent	close	quarrel conflict	Normal	22	25	19	66	Positive	Positive
718	Negative	Female	29	12	38	14-16	good	average	average	quarrel conflict	Normal	24	22	23	69	Negative	Positive
719	Negative	Female	6	9	30	14-16	normal	average	average	quarrel conflict	Normal	22	29	23	74	Negative	Negative
720	Negative	Male	18	9	27	14-16	good	good	average	harmony	Normal	25	23	27	75	Negative	Negative
721	Negative	Female	18	0	26	11-13	normal	excellent	close	harmony	Normal	26	29	19	74	Negative	Negative
722	Negative	Female	38	8	1	11-13	normal	average	close	harmony	Normal	23	25	27	75	Negative	Positive
723	Positive	Female	59	23	71	11-13	normal	excellent	poor	harmony	Normal	24	19	27	70	Positive	Positive
724	Negative	Female	36	6	0	11-13	normal	good	average	harmony	Normal	25	32	28	85	Negative	Positive
725	Positive	Female	68	21	18	11-13	normal	good	average	harmony	Normal	24	24	24	72	Positive	Positive
726	Positive	Female	51	28	88	11-13	normal	average	close	quarrel conflict	Normal	25	27	25	77	Positive	Positive
727	Negative	Female	31	10	8	11-13	normal	good	average	harmony	Normal	22	15	26	63	Negative	Positive
728	Negative	Female	41	9	26	11-13	normal	good	average	harmony	Normal	22	24	23	69	Negative	Positive
729	Negative	Female	15	3	18	11-13	normal	average	average	harmony	Normal	22	21	24	67	Negative	Negative
730	Negative	Female	22	2	5	11-13	good	good	close	separation/divorce	Normal	22	28	26	76	Negative	Negative
731	Negative	Female	22	6	12	11-13	normal	good	average	harmony	Normal	26	21	25	72	Negative	Negative
732	Negative	Female	34	8	34	14-16	normal	good	average	separation/divorce	Normal	26	16	24	66	Negative	Positive
733	Negative	Male	31	5	36	11-13	normal	good	average	separation/divorce	Normal	27	20	24	71	Negative	Positive
734	Negative	Male	26	14	41	14-16	normal	good	average	quarrel conflict	Normal	21	19	28	68	Negative	Positive
735	Negative	Female	55	26	81	14-16	normal	excellent	close	harmony	Normal	22	24	28	74	Positive	Positive
736	Negative	Male	12	2	10	14-16	good	good	average	quarrel conflict	Normal	22	27	23	72	Negative	Negative
737	Negative	Female	15	10	14	14-16	normal	good	average	harmony	Normal	23	22	23	68	Negative	Negative
738	Negative	Female	19	19	2	14-16	good	good	average	harmony	Normal	26	31	21	78	Positive	Negative
739	Negative	Male	17	13	24	14-16	normal	average	close	quarrel conflict	Normal	23	26	21	70	Negative	Negative
740	Negative	Male	27	13	29	14-16	normal	good	average	harmony	Normal	24	23	24	71	Negative	Positive
741	Negative	Female	16	15	14	14-16	normal	good	average	harmony	Normal	24	18	26	68	Negative	Negative
742	Negative	Male	8	7	26	14-16	good	good	close	harmony	Normal	23	21	25	69	Negative	Negative
743	Negative	Female	24	8	32	14-16	normal	good	average	harmony	Normal	24	21	24	69	Negative	Negative
744	Negative	Male	2	4	18	14-16	weak	excellent	average	separation/divorce	Normal	23	23	24	70	Negative	Negative
745	Negative	Female	4	3	21	14-16	normal	average	close	harmony	Normal	26	26	28	80	Negative	Negative
746	Negative	Female	30	14	21	11-13	normal	average	close	harmony	Normal	24	27	22	73	Negative	Positive
747	Negative	Female	24	14	9	11-13	weak	good	average	domestic violence	Normal	25	20	26	71	Negative	Negative
748	Negative	Male	13	6	30	11-13	normal	good	average	harmony	Normal	22	22	29	73	Negative	Negative
749	Negative	Male	8	6	2	11-13	normal	average	average	harmony	Normal	22	21	23	66	Negative	Negative
750	Negative	Female	8	8	7	11-13	good	excellent	average	harmony	Normal	23	33	26	82	Negative	Negative
751	Negative	Female	49	10	46	14-16	normal	average	close	harmony	Normal	28	19	28	75	Negative	Positive
752	Negative	Male	15	12	10	11-13	normal	average	average	harmony	Normal	23	27	23	73	Negative	Negative
753	Negative	Male	12	13	10	11-13	normal	excellent	close	harmony	Normal	23	20	28	71	Negative	Negative
754	Negative	Female	13	9	2	14-16	good	excellent	average	separation/divorce	Normal	23	21	23	67	Negative	Negative
755	Negative	Male	25	9	10	11-13	normal	good	close	harmony	Normal	23	23	29	75	Negative	Negative
756	Negative	Male	24	8	35	14-16	weak	excellent	average	harmony	Normal	24	23	24	71	Negative	Negative
757	Negative	Male	27	8	25	11-13	good	average	average	quarrel conflict	Normal	24	23	25	72	Negative	Positive
758	Negative	Female	7	9	8	14-16	good	excellent	average	quarrel conflict	Normal	24	26	25	75	Negative	Negative
759	Negative	Female	35	12	20	14-16	good	excellent	average	harmony	Normal	21	17	27	65	Negative	Positive
760	Negative	Female	23	14	3	14-16	normal	average	close	harmony	Normal	22	20	27	69	Negative	Negative
761	Negative	Female	11	3	3	14-16	normal	good	average	harmony	Normal	19	24	28	71	Negative	Negative
762	Negative	Female	15	7	21	14-16	normal	excellent	average	harmony	Normal	27	23	28	78	Negative	Negative
763	Negative	Female	24	11	13	14-16	normal	average	close	harmony	Normal	24	25	25	74	Negative	Negative
764	Negative	Male	38	19	39	14-16	normal	good	close	quarrel conflict	Normal	22	27	22	71	Positive	Positive
765	Negative	Female	22	14	37	14-16	normal	good	close	harmony	Normal	22	23	25	70	Negative	Negative
766	Negative	Female	27	5	9	14-16	normal	good	close	harmony	Normal	26	24	27	77	Negative	Positive
767	Negative	Male	17	8	5	14-16	normal	good	average	harmony	Normal	25	27	23	75	Negative	Negative
768	Negative	Female	19	5	2	14-16	normal	average	close	harmony	Normal	23	21	25	69	Negative	Negative
769	Positive	Female	59	18	73	14-16	normal	average	close	harmony	Normal	19	25	22	66	Positive	Positive
770	Negative	Female	30	8	10	11-13	normal	poor	average	quarrel conflict	Normal	25	26	20	71	Negative	Positive
771	Negative	Female	30	16	6	11-13	normal	average	close	harmony	Normal	22	31	24	77	Positive	Positive
772	Negative	Male	15	9	22	11-13	normal	average	close	quarrel conflict	Normal	22	22	28	72	Negative	Negative
773	Negative	Female	29	4	46	11-13	normal	good	average	harmony	Normal	27	26	28	81	Negative	Positive
774	Negative	Male	26	14	58	14-16	good	good	average	harmony	Normal	24	18	25	67	Negative	Positive
775	Negative	Female	40	17	36	14-16	normal	excellent	average	harmony	Normal	20	23	30	73	Positive	Positive
776	Negative	Female	28	9	41	14-16	normal	good	close	harmony	Normal	25	18	29	72	Negative	Positive
777	Negative	Female	35	10	14	14-16	normal	average	average	harmony	Normal	29	18	26	73	Negative	Positive
778	Negative	Female	39	9	15	14-16	normal	good	average	harmony	Normal	22	23	26	71	Negative	Positive
779	Negative	Male	7	4	23	14-16	normal	good	average	harmony	Normal	23	24	26	73	Negative	Negative
780	Negative	Female	25	7	9	14-16	normal	average	average	harmony	Normal	22	22	28	72	Negative	Negative
781	Negative	Male	12	2	20	14-16	normal	average	average	harmony	Normal	24	29	25	78	Negative	Negative
782	Negative	Female	27	12	1	14-16	normal	average	average	harmony	Normal	23	25	25	73	Negative	Positive
783	Negative	Female	6	9	41	14-16	normal	average	close	harmony	Normal	24	20	24	68	Negative	Negative
784	Negative	Female	17	15	11	14-16	normal	good	average	harmony	Normal	24	25	20	69	Negative	Negative
785	Negative	Male	9	1	49	14-16	good	good	average	harmony	Normal	23	16	33	72	Negative	Negative
786	Negative	Female	20	0	1	14-16	good	average	average	quarrel conflict	Normal	23	16	29	68	Negative	Negative
787	Negative	Male	5	9	37	14-16	normal	average	close	harmony	Normal	27	24	23	74	Negative	Negative
788	Negative	Female	11	4	4	14-16	good	poor	average	harmony	Normal	24	20	21	65	Negative	Negative
789	Negative	Male	37	7	45	14-16	normal	good	average	harmony	Normal	21	22	26	69	Negative	Positive
790	Negative	Male	27	10	26	14-16	normal	average	close	quarrel conflict	Normal	21	20	22	63	Negative	Positive
791	Negative	Male	19	6	24	14-16	normal	average	close	quarrel conflict	Normal	22	19	23	64	Negative	Negative
792	Negative	Female	8	8	28	14-16	normal	good	average	harmony	Normal	23	20	24	67	Negative	Negative
793	Negative	Male	29	11	37	14-16	normal	good	close	harmony	Normal	23	27	25	75	Negative	Positive
794	Negative	Female	33	17	23	14-16	normal	poor	close	harmony	Normal	25	22	28	75	Positive	Positive
795	Negative	Female	26	11	19	14-16	good	good	average	quarrel conflict	Normal	27	20	27	74	Negative	Positive
796	Negative	Female	19	7	16	14-16	good	good	average	separation/divorce	Normal	29	25	28	82	Negative	Negative
797	Negative	Male	3	1	33	14-16	normal	average	average	harmony	Normal	26	18	25	69	Negative	Negative
798	Negative	Female	21	14	26	14-16	normal	poor	average	harmony	Normal	23	21	26	70	Negative	Negative
799	Positive	Male	12	21	27	14-16	normal	excellent	average	harmony	Normal	24	29	22	75	Positive	Negative
800	Negative	Male	12	10	53	14-16	normal	average	close	harmony	Normal	28	25	21	74	Negative	Negative
801	Negative	Female	12	3	12	14-16	normal	excellent	close	quarrel conflict	Normal	23	28	29	80	Negative	Negative
802	Positive	Female	41	22	38	14-16	normal	good	average	harmony	Normal	23	23	27	73	Positive	Positive
803	Negative	Male	12	10	0	11-13	normal	good	average	harmony	Normal	22	21	31	74	Negative	Negative
804	Negative	Male	29	11	12	11-13	normal	good	close	harmony	Normal	24	22	23	69	Negative	Positive
805	Negative	Male	3	3	7	11-13	good	good	close	harmony	Normal	23	26	26	75	Negative	Negative
806	Negative	Male	26	14	29	11-13	normal	good	close	harmony	Normal	24	18	24	66	Negative	Positive
807	Negative	Female	16	1	9	11-13	normal	good	close	harmony	Normal	24	26	26	76	Negative	Negative
808	Negative	Male	13	2	3	11-13	normal	average	average	harmony	Normal	24	29	26	79	Negative	Negative
809	Negative	Female	33	9	7	11-13	normal	good	close	harmony	Normal	22	26	23	71	Negative	Positive
810	Negative	Female	32	5	16	14-16	normal	excellent	average	harmony	Normal	24	18	26	68	Negative	Positive
811	Negative	Male	28	6	0	14-16	normal	poor	close	harmony	Normal	22	27	23	72	Negative	Positive
812	Negative	Female	21	13	8	14-16	normal	good	average	harmony	Normal	22	13	32	67	Negative	Negative
813	Negative	Female	29	2	3	14-16	normal	excellent	average	harmony	Normal	25	29	26	80	Negative	Positive
814	Negative	Male	21	12	26	14-16	normal	average	close	harmony	Normal	21	25	24	70	Negative	Negative
815	Negative	Male	7	4	23	14-16	good	good	close	separation/divorce	Normal	23	24	26	73	Negative	Negative
816	Negative	Male	13	13	17	14-16	good	average	average	quarrel conflict	Normal	23	22	24	69	Negative	Negative
817	Negative	Male	19	13	23	14-16	normal	good	average	harmony	Normal	24	22	26	72	Negative	Negative
818	Negative	Male	25	10	8	14-16	normal	good	close	separation/divorce	Normal	23	19	21	63	Negative	Negative
819	Negative	Male	4	5	14	14-16	normal	good	average	quarrel conflict	Normal	25	28	21	74	Negative	Negative
820	Negative	Male	21	12	44	14-16	normal	good	close	harmony	Normal	24	14	27	65	Negative	Negative
821	Negative	Male	7	5	14	14-16	normal	good	average	separation/divorce	Normal	23	22	27	72	Negative	Negative
822	Negative	Male	14	2	14	14-16	normal	good	average	harmony	Normal	24	20	25	69	Negative	Negative
823	Negative	Male	21	5	11	14-16	normal	good	close	harmony	Normal	23	29	21	73	Negative	Negative
824	Negative	Female	5	8	22	14-16	normal	excellent	average	harmony	Normal	24	19	27	70	Negative	Negative
825	Negative	Male	24	6	37	14-16	normal	average	close	harmony	Normal	25	22	25	72	Negative	Negative
826	Negative	Female	14	9	28	14-16	good	average	average	harmony	Normal	24	20	28	72	Negative	Negative
827	Negative	Male	20	4	38	14-16	good	average	average	quarrel conflict	Normal	28	18	23	69	Negative	Negative
828	Negative	Female	22	8	25	14-16	good	good	average	harmony	Normal	25	20	20	65	Negative	Negative
829	Negative	Female	6	9	30	14-16	normal	good	close	harmony	Normal	22	29	23	74	Negative	Negative
830	Negative	Male	5	2	14	14-16	normal	average	average	harmony	Normal	25	18	23	66	Negative	Negative
831	Negative	Female	20	8	23	14-16	normal	average	average	quarrel conflict	Normal	23	18	26	67	Negative	Negative
832	Negative	Female	20	8	11	14-16	normal	good	close	harmony	Normal	24	26	25	75	Negative	Negative
833	Negative	Male	5	4	15	14-16	normal	poor	close	harmony	Normal	23	28	26	77	Negative	Negative
834	Negative	Male	2	6	7	14-16	normal	average	average	harmony	Normal	22	23	28	73	Negative	Negative
835	Negative	Female	30	14	21	11-13	normal	good	average	harmony	Normal	24	27	22	73	Negative	Positive
836	Negative	Male	5	5	3	11-13	normal	average	close	harmony	Normal	24	30	21	75	Negative	Negative
837	Negative	Female	16	7	0	11-13	good	good	close	harmony	Normal	23	31	23	77	Negative	Negative
838	Negative	Female	2	9	2	11-13	normal	average	close	harmony	Normal	23	20	25	68	Negative	Negative
839	Negative	Male	11	4	4	11-13	normal	good	average	harmony	Normal	23	25	25	73	Negative	Negative
840	Negative	Male	30	2	5	11-13	normal	average	close	harmony	Normal	22	24	24	70	Negative	Positive
841	Negative	Male	10	5	5	11-13	normal	good	average	harmony	Normal	22	22	24	68	Negative	Negative
842	Negative	Male	3	5	3	11-13	normal	poor	average	harmony	Normal	25	25	25	75	Negative	Negative
843	Negative	Male	39	12	18	11-13	normal	good	close	harmony	Normal	25	15	23	63	Negative	Positive
844	Negative	Female	14	5	13	11-13	normal	excellent	average	quarrel conflict	Normal	22	21	26	69	Negative	Negative
845	Negative	Female	4	5	0	11-13	normal	good	close	harmony	Normal	23	23	25	71	Negative	Negative
846	Negative	Female	29	19	7	11-13	normal	average	close	harmony	Normal	22	23	23	68	Positive	Positive
847	Negative	Female	8	1	7	14-16	normal	good	average	harmony	Normal	21	22	28	71	Negative	Negative
848	Negative	Female	5	6	15	14-16	good	good	average	quarrel conflict	Normal	24	27	24	75	Negative	Negative
849	Negative	Male	15	5	12	14-16	normal	good	average	quarrel conflict	Normal	24	25	21	70	Negative	Negative
850	Positive	Female	32	15	3	14-16	good	average	average	harmony	Normal	23	23	24	70	Negative	Positive
851	Negative	Female	19	10	44	14-16	normal	good	close	quarrel conflict	Normal	27	19	27	73	Negative	Negative
852	Negative	Male	20	8	10	14-16	normal	average	close	harmony	Normal	24	25	23	72	Negative	Negative
853	Negative	Male	32	8	57	14-16	normal	average	average	harmony	Normal	23	22	27	72	Negative	Positive
854	Negative	Male	35	11	11	14-16	normal	good	average	harmony	Normal	23	23	23	69	Negative	Positive
855	Negative	Male	3	16	2	14-16	normal	poor	close	harmony	Normal	23	21	23	67	Positive	Negative
856	Negative	Female	28	10	36	14-16	normal	average	close	harmony	Normal	25	28	25	78	Negative	Positive
857	Negative	Female	28	10	36	14-16	normal	average	close	harmony	Normal	25	28	25	78	Negative	Positive
858	Negative	Male	31	10	21	14-16	normal	average	close	harmony	Normal	23	27	29	79	Negative	Positive
859	Negative	Female	25	7	9	14-16	normal	poor	average	harmony	Normal	22	22	28	72	Negative	Negative
860	Negative	Male	31	3	18	14-16	normal	good	close	harmony	Normal	25	26	25	76	Negative	Positive
861	Negative	Female	7	5	20	14-16	normal	good	close	quarrel conflict	Normal	24	23	26	73	Negative	Negative
862	Positive	Female	53	26	14	14-16	normal	good	close	quarrel conflict	Normal	18	19	25	62	Positive	Positive
863	Negative	Male	24	8	13	14-16	normal	poor	close	separation/divorce	Normal	23	19	28	70	Negative	Negative
864	Negative	Female	32	11	32	14-16	normal	average	average	quarrel conflict	Normal	22	24	24	70	Negative	Positive
865	Negative	Male	14	5	17	14-16	normal	good	close	harmony	Normal	20	28	25	73	Negative	Negative
866	Negative	Male	20	6	22	14-16	normal	average	close	harmony	Normal	24	29	20	73	Negative	Negative
867	Negative	Female	21	8	10	14-16	normal	average	average	harmony	Normal	22	22	26	70	Negative	Negative
868	Negative	Male	8	7	24	14-16	good	good	average	harmony	Normal	23	21	25	69	Negative	Negative
869	Negative	Female	14	6	29	14-16	normal	good	average	harmony	Normal	25	21	27	73	Negative	Negative
870	Negative	Male	8	1	6	14-16	normal	average	close	harmony	Normal	25	19	26	70	Negative	Negative
871	Negative	Female	8	7	32	14-16	normal	average	average	quarrel conflict	Normal	21	20	24	65	Negative	Negative
872	Positive	Female	15	19	39	14-16	normal	good	close	quarrel conflict	Normal	24	18	24	66	Positive	Negative
873	Negative	Female	26	15	22	14-16	normal	good	close	harmony	Normal	24	23	25	72	Negative	Positive
874	Negative	Female	8	10	5	14-16	normal	poor	average	harmony	Normal	28	26	25	79	Negative	Negative
875	Negative	Female	14	3	3	14-16	normal	excellent	close	harmony	Normal	26	22	22	70	Negative	Negative
876	Positive	Male	38	16	34	14-16	normal	good	average	harmony	Normal	21	19	24	64	Positive	Positive
877	Negative	Female	42	6	8	11-13	normal	average	close	harmony	Normal	22	27	25	74	Negative	Positive
878	Negative	Female	32	13	3	11-13	normal	average	average	harmony	Normal	22	21	25	68	Negative	Positive
879	Negative	Female	11	2	15	11-13	normal	good	average	harmony	Normal	23	22	26	71	Negative	Negative
880	Negative	Male	30	9	6	11-13	normal	good	close	harmony	Normal	23	24	25	72	Negative	Positive
881	Negative	Female	34	11	11	11-13	normal	good	close	harmony	Normal	27	26	27	80	Negative	Positive
882	Negative	Female	10	4	0	11-13	normal	average	close	harmony	Normal	26	26	25	77	Negative	Negative
883	Negative	Female	13	6	8	11-13	normal	poor	close	separation/divorce	Normal	25	25	25	75	Negative	Negative
884	Negative	Male	15	5	12	11-13	normal	average	average	quarrel conflict	Normal	24	25	21	70	Negative	Negative
885	Negative	Female	35	12	20	11-13	normal	good	average	harmony	Normal	21	17	27	65	Negative	Positive
886	Negative	Female	20	11	7	11-13	normal	average	average	harmony	Normal	23	27	30	80	Negative	Negative
887	Negative	Male	22	4	17	11-13	normal	excellent	average	harmony	Normal	22	24	22	68	Negative	Negative
888	Positive	Male	22	24	26	11-13	normal	average	close	harmony	Normal	23	32	16	71	Positive	Negative
889	Negative	Male	21	7	22	11-13	normal	good	average	quarrel conflict	Normal	25	28	23	76	Negative	Negative
890	Positive	Female	39	26	28	14-16	normal	good	close	separation/divorce	Normal	27	18	24	69	Positive	Positive
891	Negative	Female	16	14	6	14-16	normal	good	close	harmony	Normal	24	18	24	66	Negative	Negative
892	Negative	Female	34	8	13	11-13	normal	good	average	harmony	Normal	31	24	28	83	Negative	Positive
893	Negative	Male	15	4	8	14-16	normal	average	average	harmony	Normal	22	26	23	71	Negative	Negative
894	Negative	Female	33	8	0	14-16	good	good	average	harmony	Normal	23	26	25	74	Negative	Positive
895	Negative	Female	25	4	5	14-16	normal	good	close	harmony	Normal	24	22	25	71	Negative	Negative
896	Negative	Female	42	13	24	14-16	normal	good	average	harmony	Normal	24	20	25	69	Negative	Positive
897	Negative	Male	10	3	14	14-16	normal	average	average	harmony	Normal	27	28	23	78	Negative	Negative
898	Negative	Female	6	4	35	14-16	normal	good	close	harmony	Normal	26	20	25	71	Negative	Negative
899	Negative	Male	4	5	33	14-16	good	average	close	harmony	Normal	24	19	17	60	Negative	Negative
900	Negative	Female	15	14	1	14-16	normal	good	close	harmony	Normal	22	23	25	70	Negative	Negative
901	Negative	Female	29	9	18	14-16	normal	average	close	harmony	Normal	29	24	21	74	Negative	Positive
902	Negative	Female	30	14	24	14-16	normal	good	average	harmony	Normal	26	22	29	77	Negative	Positive
903	Negative	Female	19	9	30	14-16	normal	average	close	harmony	Normal	25	27	23	75	Negative	Negative
904	Negative	Female	36	15	14	14-16	normal	average	close	harmony	Normal	24	18	26	68	Negative	Positive
905	Negative	Female	46	12	16	14-16	normal	good	average	harmony	Normal	22	22	29	73	Negative	Positive
906	Negative	Female	14	6	22	14-16	normal	average	close	harmony	Normal	25	17	25	67	Negative	Negative
907	Negative	Female	39	19	58	14-16	good	good	average	separation/divorce	Normal	25	19	27	71	Positive	Positive
908	Negative	Male	4	1	17	14-16	normal	good	average	harmony	Normal	24	25	24	73	Negative	Negative
909	Negative	Female	22	9	34	14-16	good	good	average	harmony	Normal	23	16	30	69	Negative	Negative
910	Negative	Female	9	7	7	14-16	normal	good	average	harmony	Normal	22	19	24	65	Negative	Negative
911	Negative	Female	9	3	10	14-16	good	average	average	harmony	Normal	25	20	25	70	Negative	Negative
912	Negative	Female	12	12	14	14-16	normal	average	close	harmony	Normal	23	19	25	67	Negative	Negative
913	Negative	Female	19	8	12	14-16	normal	good	average	harmony	Normal	23	21	28	72	Negative	Negative
914	Negative	Female	17	5	14	11-13	normal	good	close	harmony	Normal	23	24	28	75	Negative	Negative
915	Negative	Male	11	6	10	11-13	normal	average	close	harmony	Normal	22	20	26	68	Negative	Negative
916	Negative	Male	4	8	9	11-13	normal	good	close	harmony	Normal	23	24	25	72	Negative	Negative
917	Negative	Female	36	6	0	11-13	good	excellent	close	harmony	Normal	25	32	28	85	Negative	Positive
918	Negative	Female	5	2	1	11-13	normal	good	average	harmony	Normal	22	17	21	60	Negative	Negative
919	Negative	Male	23	13	32	11-13	normal	good	average	harmony	Normal	25	26	27	78	Negative	Negative
920	Negative	Male	8	6	1	11-13	normal	average	average	harmony	Normal	22	28	23	73	Negative	Negative
921	Negative	Female	6	8	5	11-13	normal	good	close	harmony	Normal	22	29	27	78	Negative	Negative
922	Negative	Female	15	4	20	11-13	normal	average	close	quarrel conflict	Normal	21	30	27	78	Negative	Negative
923	Negative	Female	19	8	8	11-13	normal	good	close	harmony	Normal	23	25	22	70	Negative	Negative
924	Negative	Male	30	13	41	11-13	normal	good	close	harmony	Normal	26	13	27	66	Negative	Positive
925	Negative	Male	18	13	22	11-13	normal	good	close	harmony	Normal	24	22	25	71	Negative	Negative
926	Negative	Male	9	3	24	11-13	normal	average	close	harmony	Normal	25	21	24	70	Negative	Negative
927	Negative	Female	19	11	8	11-13	normal	good	average	harmony	Normal	24	21	29	74	Negative	Negative
928	Negative	Male	13	11	22	11-13	normal	average	average	harmony	Normal	22	25	24	71	Negative	Negative
929	Negative	Female	16	6	7	11-13	normal	good	average	harmony	Normal	23	21	30	74	Negative	Negative
930	Negative	Male	25	10	10	11-13	good	good	average	harmony	Normal	24	27	28	79	Negative	Negative
931	Negative	Male	15	1	19	14-16	normal	average	close	harmony	Normal	21	30	28	79	Negative	Negative
932	Negative	Female	16	5	7	14-16	normal	good	average	harmony	Normal	22	28	28	78	Negative	Negative
933	Negative	Female	23	4	2	14-16	normal	poor	close	quarrel conflict	Normal	21	23	25	69	Negative	Negative
934	Negative	Male	11	8	12	14-16	good	good	close	harmony	Normal	22	22	29	73	Negative	Negative
935	Negative	Female	8	6	34	14-16	good	good	average	harmony	Normal	24	19	24	67	Negative	Negative
936	Negative	Male	13	13	17	14-16	normal	good	average	harmony	Normal	23	22	24	69	Negative	Negative
937	Negative	Female	9	2	10	14-16	normal	good	average	harmony	Normal	23	32	23	78	Negative	Negative
938	Negative	Female	35	4	18	14-16	normal	excellent	average	harmony	Normal	27	23	23	73	Negative	Positive
939	Negative	Female	31	17	21	14-16	good	average	average	quarrel conflict	Normal	21	13	25	59	Positive	Positive
940	Negative	Female	5	3	17	14-16	normal	good	close	harmony	Normal	23	29	24	76	Negative	Negative
941	Negative	Male	35	6	30	14-16	normal	average	average	harmony	Normal	24	29	23	76	Negative	Positive
942	Negative	Male	19	7	27	14-16	normal	average	close	harmony	Normal	24	21	27	72	Negative	Negative
943	Negative	Female	21	13	1	14-16	normal	good	close	harmony	Normal	20	29	28	77	Negative	Negative
944	Negative	Male	4	4	7	14-16	normal	good	close	harmony	Normal	22	25	25	72	Negative	Negative
945	Negative	Female	19	1	48	14-16	good	average	close	separation/divorce	Normal	23	27	24	74	Negative	Negative
946	Negative	Male	36	17	26	14-16	normal	average	close	harmony	Normal	26	24	25	75	Positive	Positive
947	Negative	Male	7	10	5	14-16	good	good	close	harmony	Normal	22	18	27	67	Negative	Negative
948	Negative	Female	37	7	38	14-16	normal	good	close	harmony	Normal	25	24	27	76	Negative	Positive
949	Negative	Male	37	7	45	14-16	normal	average	close	harmony	Normal	21	21	26	68	Negative	Positive
950	Negative	Male	24	4	36	14-16	good	good	average	harmony	Normal	22	26	24	72	Negative	Negative
951	Negative	Male	16	12	30	14-16	normal	poor	average	harmony	Normal	25	19	27	71	Negative	Negative
952	Negative	Male	30	12	8	14-16	normal	good	average	harmony	Normal	22	24	21	67	Negative	Positive
953	Negative	Female	8	1	7	14-16	weak	poor	average	harmony	Normal	21	22	28	71	Negative	Negative
954	Negative	Male	6	20	6	14-16	good	good	average	harmony	Normal	22	21	24	67	Positive	Negative
955	Negative	Male	21	13	0	14-16	normal	average	average	harmony	Normal	23	29	24	76	Negative	Negative
956	Negative	Female	39	20	26	14-16	normal	average	close	harmony	Normal	26	26	27	79	Positive	Positive
957	Negative	Female	26	5	22	14-16	normal	good	average	harmony	Normal	26	21	28	75	Negative	Positive
958	Negative	Female	7	2	38	14-16	normal	average	close	separation/divorce	Normal	23	23	22	68	Negative	Negative
959	Negative	Male	11	13	26	14-16	normal	good	close	harmony	Normal	26	20	25	71	Negative	Negative
960	Negative	Female	31	10	47	14-16	normal	good	close	harmony	Normal	25	22	24	71	Negative	Positive
961	Negative	Female	4	5	15	14-16	good	average	close	harmony	Normal	19	24	24	67	Negative	Negative
962	Negative	Male	11	0	5	11-13	normal	average	average	harmony	Normal	24	27	25	76	Negative	Negative
963	Negative	Male	18	6	6	11-13	normal	good	close	harmony	Normal	23	32	22	77	Negative	Negative
964	Negative	Male	29	6	16	11-13	normal	average	average	harmony	Normal	23	23	29	75	Negative	Positive
965	Negative	Male	32	14	22	11-13	normal	good	average	harmony	Normal	24	25	24	73	Negative	Positive
966	Negative	Male	38	19	32	11-13	normal	average	close	harmony	Normal	21	18	24	63	Positive	Positive
967	Negative	Male	11	11	0	11-13	normal	average	average	separation/divorce	Normal	22	24	25	71	Negative	Negative
968	Negative	Male	32	9	16	14-16	normal	good	close	quarrel conflict	Normal	24	28	24	76	Negative	Positive
969	Negative	Female	10	5	9	14-16	normal	good	average	separation/divorce	Normal	22	20	26	68	Negative	Negative
970	Negative	Female	31	12	18	14-16	normal	average	close	harmony	Normal	24	24	28	76	Negative	Positive
971	Negative	Female	5	6	11	14-16	normal	good	close	harmony	Normal	23	28	25	76	Negative	Negative
972	Negative	Female	24	13	3	14-16	good	average	close	harmony	Normal	23	22	25	70	Negative	Negative
973	Negative	Female	12	8	11	14-16	good	good	close	harmony	Normal	23	22	25	70	Negative	Negative
974	Negative	Female	12	9	19	14-16	normal	average	close	harmony	Normal	24	24	25	73	Negative	Negative
975	Negative	Male	1	17	17	14-16	normal	poor	average	harmony	Normal	25	22	28	75	Positive	Negative
976	Negative	Male	35	11	11	14-16	normal	average	close	harmony	Normal	23	23	23	69	Negative	Positive
977	Negative	Female	29	13	3	14-16	normal	average	close	harmony	Normal	23	24	24	71	Negative	Positive
978	Negative	Male	22	8	14	14-16	normal	average	average	harmony	Normal	23	27	24	74	Negative	Negative
979	Negative	Male	15	8	0	14-16	good	good	close	harmony	Normal	21	27	26	74	Negative	Negative
980	Negative	Male	4	0	14	14-16	normal	average	average	separation/divorce	Normal	23	28	28	79	Negative	Negative
981	Negative	Female	21	9	25	14-16	normal	average	average	harmony	Normal	23	19	26	68	Negative	Negative
982	Negative	Male	11	7	26	14-16	normal	average	average	harmony	Normal	26	24	25	75	Negative	Negative
983	Negative	Male	31	8	24	14-16	normal	average	close	harmony	Normal	23	21	24	68	Negative	Positive
984	Negative	Female	39	18	39	14-16	normal	good	average	quarrel conflict	Normal	24	17	26	67	Positive	Positive
985	Negative	Female	39	18	39	14-16	normal	good	average	quarrel conflict	Normal	24	17	26	67	Positive	Positive
986	Negative	Female	16	4	20	14-16	normal	poor	close	harmony	Normal	25	23	24	72	Negative	Negative
987	Negative	Male	9	9	29	14-16	good	average	close	harmony	Normal	22	22	32	76	Negative	Negative
988	Negative	Male	1	0	11	14-16	normal	good	close	harmony	Normal	23	28	25	76	Negative	Negative
989	Negative	Female	8	8	28	14-16	good	good	average	harmony	Normal	23	20	24	67	Negative	Negative
990	Negative	Female	1	9	1	14-16	good	good	close	harmony	Normal	22	20	27	69	Negative	Negative
991	Negative	Female	17	6	15	14-16	good	poor	close	harmony	Normal	25	26	26	77	Negative	Negative
992	Negative	Female	5	5	16	14-16	normal	average	close	harmony	Normal	24	21	28	73	Negative	Negative
993	Negative	Female	13	9	12	14-16	normal	good	close	harmony	Normal	28	21	26	75	Negative	Negative
994	Negative	Female	42	11	7	14-16	good	average	average	harmony	Normal	24	23	27	74	Negative	Positive
995	Negative	Female	33	13	9	14-16	normal	average	close	harmony	Normal	22	19	24	65	Negative	Positive
996	Negative	Female	14	18	9	14-16	normal	average	average	harmony	Normal	23	19	23	65	Positive	Negative
997	Negative	Male	17	16	9	11-13	normal	average	close	quarrel conflict	Normal	28	29	25	82	Positive	Negative
998	Negative	Female	20	13	6	11-13	good	good	average	quarrel conflict	Normal	28	20	24	72	Negative	Negative
999	Negative	Female	44	11	17	11-13	normal	average	close	harmony	Normal	24	25	23	72	Negative	Positive
1000	Negative	Male	3	10	2	11-13	normal	average	average	harmony	Normal	22	24	23	69	Negative	Negative
1001	Negative	Male	15	13	10	11-13	normal	poor	close	harmony	Normal	23	27	26	76	Negative	Negative
1002	Negative	Male	28	11	32	11-13	normal	average	average	quarrel conflict	Normal	24	19	28	71	Negative	Positive
1003	Negative	Female	11	7	5	11-13	weak	average	close	harmony	Normal	23	22	27	72	Negative	Negative
1004	Negative	Female	4	10	2	14-16	normal	average	close	harmony	Normal	24	31	23	78	Negative	Negative
1005	Negative	Female	14	11	5	11-13	normal	average	close	harmony	Normal	22	28	26	76	Negative	Negative
1006	Negative	Male	24	6	15	11-13	normal	good	average	harmony	Normal	25	29	23	77	Negative	Negative
1007	Negative	Male	1	17	17	14-16	normal	poor	close	harmony	Normal	25	22	28	75	Positive	Negative
1008	Negative	Male	15	8	0	14-16	normal	average	average	harmony	Normal	21	27	26	74	Negative	Negative
1009	Negative	Male	12	6	6	14-16	good	average	close	harmony	Normal	22	20	23	65	Negative	Negative
1010	Negative	Male	15	9	21	14-16	normal	poor	close	harmony	Normal	25	23	27	75	Negative	Negative
1011	Negative	Female	19	6	23	14-16	normal	poor	close	harmony	Normal	23	24	25	72	Negative	Negative
1012	Negative	Female	35	10	14	14-16	normal	average	average	harmony	Normal	29	18	26	73	Negative	Positive
1013	Negative	Female	24	11	7	14-16	normal	average	average	harmony	Normal	24	18	23	65	Negative	Negative
1014	Negative	Female	12	10	32	14-16	normal	poor	close	harmony	Normal	21	16	25	62	Negative	Negative
1015	Negative	Female	12	10	32	14-16	normal	poor	close	harmony	Normal	21	16	25	62	Negative	Negative
1016	Negative	Male	22	8	14	14-16	normal	poor	average	harmony	Normal	23	27	24	74	Negative	Negative
1017	Negative	Female	22	15	18	14-16	normal	average	average	harmony	Normal	24	22	25	71	Negative	Negative
1018	Negative	Female	12	9	6	14-16	normal	average	average	harmony	Normal	22	23	26	71	Negative	Negative
1019	Negative	Female	18	3	12	14-16	good	poor	close	harmony	Normal	22	23	25	70	Negative	Negative
1020	Negative	Female	0	18	21	14-16	normal	average	average	harmony	Normal	22	26	24	72	Positive	Negative
1021	Negative	Male	44	10	28	14-16	normal	average	close	harmony	Normal	20	23	26	69	Negative	Positive
1022	Negative	Male	8	2	20	14-16	good	average	close	separation/divorce	Normal	25	20	31	76	Negative	Negative
1023	Negative	Male	21	10	12	14-16	normal	good	average	harmony	Normal	23	29	22	74	Negative	Negative
1024	Negative	Female	30	11	26	14-16	normal	average	close	harmony	Normal	23	19	22	64	Negative	Positive
1025	Negative	Female	49	19	46	14-16	normal	good	close	harmony	Normal	24	29	26	79	Positive	Positive
1026	Negative	Female	11	4	23	14-16	good	good	average	harmony	Normal	22	20	26	68	Negative	Negative
1027	Negative	Female	38	8	9	14-16	normal	average	average	harmony	Normal	23	29	26	78	Negative	Positive
1028	Negative	Male	7	8	24	14-16	normal	good	close	harmony	Normal	24	19	26	69	Negative	Negative
1029	Negative	Male	22	13	26	14-16	normal	average	close	harmony	Normal	23	25	24	72	Negative	Negative
1030	Negative	Male	7	7	25	14-16	normal	average	average	harmony	Normal	23	23	26	72	Negative	Negative
1031	Negative	Female	30	7	18	14-16	normal	average	average	harmony	Normal	22	25	24	71	Negative	Positive
1032	Negative	Female	12	6	33	14-16	normal	good	close	harmony	Normal	29	22	27	78	Negative	Negative
1033	Negative	Female	42	18	29	14-16	normal	good	close	harmony	Normal	22	19	29	70	Positive	Positive
1034	Negative	Female	14	10	8	14-16	normal	poor	close	harmony	Normal	23	24	25	72	Negative	Negative
1035	Negative	Female	7	7	15	14-16	normal	good	close	harmony	Normal	24	23	25	72	Negative	Negative
1036	Negative	Female	13	9	12	14-16	normal	good	average	harmony	Normal	28	21	26	75	Negative	Negative
1037	Negative	Female	9	8	0	11-13	normal	good	close	harmony	Normal	23	24	26	73	Negative	Negative
1038	Negative	Female	28	7	10	11-13	normal	average	average	harmony	Normal	23	25	28	76	Negative	Positive
1039	Negative	Female	15	6	0	11-13	normal	good	close	harmony	Normal	25	23	23	71	Negative	Negative
1040	Negative	Male	24	8	28	11-13	normal	average	average	harmony	Normal	26	16	26	68	Negative	Negative
1041	Negative	Male	37	10	54	11-13	normal	good	average	harmony	Normal	25	22	27	74	Negative	Positive
1042	Negative	Male	26	14	29	11-13	normal	good	average	harmony	Normal	24	18	24	66	Negative	Positive
1043	Negative	Male	22	4	17	14-16	normal	good	average	harmony	Normal	22	24	22	68	Negative	Negative
1044	Negative	Male	22	5	10	14-16	normal	average	close	harmony	Normal	24	25	28	77	Negative	Negative
1045	Negative	Male	28	14	58	14-16	normal	good	average	harmony	Normal	24	17	26	67	Negative	Positive
1046	Negative	Male	28	4	24	14-16	normal	average	average	harmony	Normal	23	30	24	77	Negative	Positive
1047	Negative	Female	11	8	12	14-16	normal	good	average	harmony	Normal	23	21	24	68	Negative	Negative
1048	Negative	Male	19	8	35	14-16	normal	good	close	harmony	Normal	22	24	24	70	Negative	Negative
1049	Negative	Male	21	12	27	14-16	good	average	average	harmony	Normal	22	20	24	66	Negative	Negative
1050	Negative	Male	21	12	44	14-16	normal	average	close	harmony	Normal	24	14	27	65	Negative	Negative
1051	Negative	Male	27	3	38	14-16	normal	average	close	harmony	Normal	23	20	25	68	Negative	Positive
1052	Negative	Female	31	17	21	14-16	normal	average	average	harmony	Normal	21	13	25	59	Positive	Positive
1053	Negative	Male	17	9	3	14-16	normal	good	average	harmony	Normal	22	24	25	71	Negative	Negative
1054	Negative	Male	36	8	15	14-16	normal	average	close	harmony	Normal	22	21	29	72	Negative	Positive
1055	Negative	Male	36	8	15	14-16	normal	average	close	harmony	Normal	22	21	29	72	Negative	Positive
1056	Negative	Male	16	5	6	14-16	normal	poor	close	harmony	Normal	23	29	20	72	Negative	Negative
1057	Negative	Female	25	9	20	14-16	normal	average	close	harmony	Normal	26	19	25	70	Negative	Negative
1058	Negative	Male	2	7	22	14-16	normal	average	close	harmony	Normal	26	21	24	71	Negative	Negative
1059	Negative	Female	18	12	12	14-16	normal	poor	close	harmony	Normal	24	20	23	67	Negative	Negative
1060	Negative	Female	15	14	0	14-16	normal	average	average	quarrel conflict	Normal	22	23	25	70	Negative	Negative
1061	Negative	Male	19	15	15	14-16	normal	good	close	harmony	Normal	22	18	23	63	Negative	Negative
1062	Negative	Female	30	11	21	14-16	normal	poor	close	harmony	Normal	26	16	28	70	Negative	Positive
1063	Negative	Female	26	6	40	14-16	normal	good	average	separation/divorce	Normal	22	23	26	71	Negative	Positive
1064	Negative	Female	3	11	10	14-16	normal	average	average	harmony	Normal	25	17	23	65	Negative	Negative
1065	Negative	Female	20	3	27	14-16	normal	average	close	harmony	Normal	21	21	25	67	Negative	Negative
1066	Negative	Female	7	2	7	14-16	normal	average	close	harmony	Normal	24	25	25	74	Negative	Negative
1067	Negative	Female	22	5	19	14-16	normal	good	close	harmony	Normal	30	26	24	80	Negative	Negative
1068	Negative	Female	19	3	1	11-13	normal	average	average	harmony	Normal	22	23	24	69	Negative	Negative
1069	Negative	Male	18	6	7	11-13	normal	poor	close	harmony	Normal	23	32	22	77	Negative	Negative
1070	Positive	Female	60	21	4	11-13	normal	average	average	harmony	Normal	28	25	23	76	Positive	Positive
1071	Negative	Female	35	13	51	11-13	normal	average	close	harmony	Normal	26	20	26	72	Negative	Positive
1072	Negative	Female	25	9	20	14-16	good	good	close	harmony	Normal	26	19	25	70	Negative	Negative
1073	Negative	Female	16	4	1	14-16	normal	average	average	harmony	Normal	22	25	23	70	Negative	Negative
1074	Negative	Female	21	13	23	14-16	normal	good	close	harmony	Normal	21	22	25	68	Negative	Negative
1075	Negative	Female	10	7	2	14-16	normal	average	average	harmony	Normal	23	25	28	76	Negative	Negative
1076	Negative	Female	29	4	46	14-16	normal	average	close	harmony	Normal	27	26	28	81	Negative	Positive
1077	Positive	Male	56	24	29	14-16	normal	poor	close	harmony	Normal	29	11	27	67	Positive	Positive
1078	Negative	Female	26	15	20	14-16	normal	good	close	harmony	Normal	26	20	28	74	Negative	Positive
1079	Negative	Male	4	12	0	14-16	normal	average	close	harmony	Normal	22	29	24	75	Negative	Negative
1080	Negative	Male	14	7	12	14-16	normal	average	close	harmony	Normal	21	26	24	71	Negative	Negative
1081	Negative	Male	31	15	38	14-16	normal	good	close	harmony	Normal	22	19	25	66	Negative	Positive
1082	Negative	Male	21	15	9	14-16	normal	average	close	harmony	Normal	25	20	25	70	Negative	Negative
1083	Positive	Female	52	22	45	14-16	good	poor	close	harmony	Normal	23	20	25	68	Positive	Positive
1084	Negative	Male	19	7	6	14-16	normal	average	average	harmony	Normal	24	23	26	73	Negative	Negative
1085	Negative	Male	7	7	10	14-16	normal	average	average	harmony	Normal	24	21	25	70	Negative	Negative
1086	Negative	Female	23	16	17	14-16	normal	poor	average	harmony	Normal	22	22	23	67	Positive	Negative
1087	Negative	Female	29	14	0	11-13	normal	good	close	quarrel conflict	Normal	24	28	24	76	Negative	Positive
1088	Negative	Male	11	5	0	11-13	normal	average	average	harmony	Normal	23	26	26	75	Negative	Negative
1089	Negative	Female	31	14	0	11-13	normal	good	close	harmony	Normal	22	25	24	71	Negative	Positive
1090	Positive	Male	35	21	4	11-13	normal	poor	close	harmony	Normal	23	16	28	67	Positive	Positive
1091	Negative	Female	3	0	2	11-13	normal	average	close	harmony	Normal	24	31	23	78	Negative	Negative
1092	Negative	Female	15	11	0	11-13	normal	average	close	harmony	Normal	20	23	27	70	Negative	Negative
1093	Negative	Male	24	15	12	11-13	normal	good	close	quarrel conflict	Normal	20	17	25	62	Negative	Negative
1094	Negative	Female	10	6	6	11-13	normal	average	close	harmony	Normal	19	20	22	61	Negative	Negative
1095	Negative	Female	22	6	19	11-13	normal	average	average	harmony	Normal	23	31	27	81	Negative	Negative
1096	Negative	Female	22	6	19	11-13	normal	average	average	harmony	Normal	23	31	27	81	Negative	Negative
1097	Negative	Female	46	10	18	11-13	normal	good	average	quarrel conflict	Normal	18	13	25	56	Negative	Positive
1098	Negative	Female	29	14	5	11-13	normal	poor	close	harmony	Normal	26	18	27	71	Negative	Positive
1099	Negative	Female	13	2	21	11-13	good	average	average	harmony	Normal	23	20	26	69	Negative	Negative
1100	Negative	Female	28	10	41	11-13	normal	good	average	harmony	Normal	25	18	29	72	Negative	Positive
1101	Negative	Female	19	11	8	11-13	normal	good	average	quarrel conflict	Normal	24	21	29	74	Negative	Negative
1102	Negative	Male	18	8	16	11-13	normal	average	close	harmony	Normal	23	18	24	65	Negative	Negative
1103	Negative	Male	2	4	31	14-16	normal	average	close	harmony	Normal	21	21	23	65	Negative	Negative
1104	Negative	Female	13	2	21	14-16	normal	good	average	separation/divorce	Normal	23	20	26	69	Negative	Negative
1105	Negative	Male	22	3	1	14-16	normal	excellent	close	quarrel conflict	Normal	22	21	23	66	Negative	Negative
1106	Negative	Female	5	8	4	14-16	weak	average	close	harmony	Normal	23	18	24	65	Negative	Negative
1107	Negative	Female	6	5	31	14-16	normal	poor	close	harmony	Normal	23	16	24	63	Negative	Negative
1108	Negative	Female	48	15	28	14-16	normal	average	close	harmony	Normal	25	25	23	73	Negative	Positive
1109	Negative	Male	4	1	18	14-16	normal	average	close	harmony	Normal	24	26	18	68	Negative	Negative
1110	Negative	Female	1	9	1	14-16	normal	good	average	harmony	Normal	22	20	27	69	Negative	Negative
1111	Negative	Female	19	2	31	14-16	normal	average	close	harmony	Normal	22	28	28	78	Negative	Negative
1112	Negative	Female	21	8	24	14-16	normal	average	close	harmony	Normal	27	26	26	79	Negative	Negative
1113	Negative	Male	10	5	34	14-16	normal	average	close	harmony	Normal	27	25	27	79	Negative	Negative
1114	Negative	Female	29	10	11	14-16	normal	good	close	harmony	Normal	22	23	27	72	Negative	Positive
1115	Negative	Male	12	16	4	11-13	good	good	average	harmony	Normal	22	22	23	67	Positive	Negative
1116	Negative	Female	15	9	3	11-13	normal	good	close	harmony	Normal	23	26	21	70	Negative	Negative
1117	Negative	Male	25	4	15	11-13	normal	average	average	quarrel conflict	Normal	29	28	23	80	Negative	Negative
1118	Negative	Male	18	7	6	14-16	normal	poor	close	harmony	Normal	22	13	31	66	Negative	Negative
1119	Negative	Male	12	2	20	14-16	good	average	close	harmony	Normal	24	29	25	78	Negative	Negative
1120	Negative	Female	42	4	0	14-16	normal	good	close	harmony	Normal	23	31	24	78	Negative	Positive
1121	Negative	Female	5	8	4	14-16	good	good	close	harmony	Normal	23	18	24	65	Negative	Negative
1122	Negative	Male	0	7	3	14-16	normal	average	close	harmony	Normal	22	24	23	69	Negative	Negative
1123	Negative	Male	36	17	26	14-16	normal	poor	close	harmony	Normal	26	24	25	75	Positive	Positive
1124	Negative	Female	12	1	10	14-16	normal	average	average	separation/divorce	Normal	22	22	26	70	Negative	Negative
1125	Negative	Male	8	18	21	14-16	good	good	close	harmony	Normal	22	27	24	73	Positive	Negative
1126	Negative	Female	14	0	16	14-16	normal	good	average	harmony	Normal	27	28	28	83	Negative	Negative
1127	Negative	Male	4	9	8	11-13	normal	poor	close	harmony	Normal	22	32	29	83	Negative	Negative
1128	Negative	Male	5	8	6	11-13	normal	good	close	harmony	Normal	24	15	26	65	Negative	Negative
1129	Negative	Male	17	9	34	11-13	good	good	average	harmony	Normal	23	24	24	71	Negative	Negative
1130	Negative	Male	23	6	21	11-13	normal	poor	close	harmony	Normal	25	28	24	77	Negative	Negative
1131	Negative	Female	17	10	12	11-13	normal	average	close	harmony	Normal	23	24	24	71	Negative	Negative
1132	Negative	Female	17	10	10	11-13	normal	average	close	harmony	Normal	23	24	24	71	Negative	Negative
1133	Positive	Female	68	20	68	14-16	normal	average	average	quarrel conflict	Hybrid	24	25	23	72	Positive	Positive
1134	Negative	Female	0	3	0	14-16	normal	good	close	harmony	Hybrid	23	32	23	78	Negative	Negative
1135	Negative	Male	30	7	44	14-16	good	good	average	quarrel conflict	Hybrid	26	31	22	79	Negative	Positive
1136	Negative	Male	3	0	0	11-13	normal	good	close	harmony	Hyperactivity	23	33	22	78	Negative	Negative
1137	Negative	Female	9	3	1	11-13	normal	good	average	harmony	Hyperactivity	25	29	25	79	Negative	Negative
1138	Negative	Male	15	12	33	14-16	normal	excellent	close	harmony	Hyperactivity	23	19	26	68	Negative	Negative
1139	Negative	Female	6	0	0	11-13	good	excellent	average	harmony	Attention Defects	23	33	22	78	Negative	Negative
1140	Positive	Female	77	26	95	11-13	normal	good	close	quarrel conflict	Attention Defects	23	25	23	71	Positive	Positive
1141	Negative	Female	28	18	3	11-13	normal	excellent	close	harmony	Attention Defects	25	29	25	79	Positive	Positive
1142	Negative	Female	35	8	12	14-16	normal	good	average	harmony	Attention Defects	23	27	28	78	Negative	Positive
1143	Positive	Female	72	23	50	14-16	good	good	average	harmony	Attention Defects	20	23	23	66	Positive	Positive
1144	Negative	Male	11	3	5	14-16	normal	good	average	harmony	Attention Defects	28	33	22	83	Negative	Negative
1145	Negative	Male	22	11	0	11-13	normal	average	average	harmony	Attention Defects	25	20	16	61	Negative	Negative
1146	Negative	Female	16	2	0	11-13	good	excellent	poor	quarrel conflict	Attention Defects	23	29	25	77	Negative	Negative
1147	Negative	Male	3	6	7	11-13	good	excellent	average	harmony	Attention Defects	22	32	20	74	Negative	Negative
1148	Negative	Male	3	6	7	11-13	good	excellent	average	harmony	Attention Defects	22	32	20	74	Negative	Negative
1149	Negative	Male	28	4	14	14-16	normal	excellent	average	harmony	Attention Defects	23	25	27	75	Negative	Positive
1150	Negative	Female	43	6	34	14-16	good	good	close	harmony	Attention Defects	25	27	26	78	Negative	Positive
1151	Negative	Male	1	0	0	14-16	normal	good	average	harmony	Attention Defects	22	33	22	77	Negative	Negative
1152	Negative	Female	61	7	21	11-13	normal	good	close	harmony	Attention Defects	25	24	22	71	Negative	Positive
1153	Negative	Female	2	1	1	11-13	normal	average	close	harmony	Attention Defects	23	26	26	75	Negative	Negative
1154	Negative	Female	28	6	12	11-13	normal	good	close	quarrel conflict	Attention Defects	30	23	25	78	Negative	Positive
1155	Negative	Male	17	4	0	11-13	good	good	average	separation/divorce	Attention Defects	22	29	20	71	Negative	Negative
1156	Negative	Male	23	0	42	14-16	normal	average	close	harmony	Attention Defects	28	15	20	63	Negative	Negative
1157	Negative	Female	22	1	0	11-13	weak	good	average	quarrel conflict	Attention Defects	22	32	18	72	Negative	Negative
1158	Negative	Male	3	1	5	11-13	good	average	average	harmony	Attention Defects	25	34	22	81	Negative	Negative
1159	Negative	Female	25	5	0	11-13	normal	good	average	harmony	Attention Defects	25	30	25	80	Negative	Negative
1160	Negative	Female	4	13	0	14-16	good	excellent	average	harmony	Attention Defects	22	19	22	63	Negative	Negative
1161	Negative	Male	19	3	20	14-16	normal	good	close	harmony	Attention Defects	27	14	21	62	Negative	Negative
1162	Negative	Female	23	0	4	11-13	normal	average	close	harmony	Attention Defects	25	33	22	80	Negative	Negative
1163	Negative	Male	13	11	19	14-16	normal	good	average	harmony	Normal	29	31	20	80	Negative	Negative
1164	Negative	Female	26	14	18	14-16	good	good	average	separation/divorce	Normal	25	20	27	72	Negative	Positive
1165	Negative	Female	14	8	22	11-13	normal	excellent	average	harmony	Normal	23	19	26	68	Negative	Negative
1166	Positive	Male	0	36	2	11-13	good	average	average	harmony	Normal	23	29	21	73	Positive	Negative
1167	Negative	Male	14	17	7	14-16	normal	good	average	harmony	Normal	22	22	24	68	Positive	Negative
1168	Negative	Male	0	6	14	14-16	good	excellent	average	quarrel conflict	Normal	23	33	28	84	Negative	Negative
1169	Negative	Female	0	3	0	14-16	good	average	close	harmony	Normal	23	32	23	78	Negative	Negative
1170	Negative	Male	16	7	7	11-13	normal	average	average	quarrel conflict	Normal	24	16	27	67	Negative	Negative
1171	Negative	Female	21	10	6	14-16	normal	good	average	harmony	Normal	22	24	22	68	Negative	Negative
1172	Negative	Female	18	4	3	14-16	good	good	average	harmony	Normal	25	21	23	69	Negative	Negative
1173	Negative	Female	0	10	2	14-16	normal	poor	close	harmony	Normal	22	26	21	69	Negative	Negative
1174	Negative	Male	7	0	0	14-16	normal	excellent	average	harmony	Normal	24	33	26	83	Negative	Negative
1175	Negative	Female	36	9	19	14-16	normal	good	average	quarrel conflict	Normal	23	28	24	75	Negative	Positive
1176	Negative	Male	24	7	10	11-13	normal	good	average	harmony	Normal	19	33	22	74	Negative	Negative
1177	Negative	Female	9	4	14	11-13	good	good	average	harmony	Normal	22	28	22	72	Negative	Negative
1178	Negative	Female	30	16	22	11-13	normal	good	average	harmony	Normal	25	22	23	70	Positive	Positive
1179	Negative	Female	34	11	5	11-13	normal	good	average	harmony	Normal	22	32	25	79	Negative	Positive
1180	Negative	Male	13	1	30	11-13	good	average	average	harmony	Normal	25	30	26	81	Negative	Negative
1181	Negative	Female	10	4	0	14-16	normal	good	average	harmony	Normal	24	28	20	72	Negative	Negative
1182	Negative	Female	10	4	0	14-16	normal	good	average	harmony	Normal	24	28	20	72	Negative	Negative
1183	Negative	Male	0	0	4	14-16	normal	good	average	quarrel conflict	Normal	22	36	22	80	Negative	Negative
1184	Negative	Female	19	3	30	14-16	good	average	average	quarrel conflict	Normal	23	33	23	79	Negative	Negative
1185	Negative	Female	13	2	0	14-16	normal	good	close	harmony	Normal	23	30	23	76	Negative	Negative
1186	Positive	Female	65	22	75	14-16	good	good	close	harmony	Normal	22	32	22	76	Positive	Positive
1187	Negative	Female	20	5	17	14-16	normal	good	average	separation/divorce	Normal	28	32	21	81	Negative	Negative
1188	Negative	Male	0	20	18	14-16	good	good	average	harmony	Normal	26	21	21	68	Positive	Negative
1189	Negative	Male	6	3	18	11-13	normal	average	close	harmony	Normal	26	29	21	76	Negative	Negative
1190	Negative	Male	5	3	9	11-13	normal	good	close	harmony	Normal	22	24	20	66	Negative	Negative
1191	Negative	Female	29	3	4	11-13	normal	poor	close	harmony	Normal	21	31	22	74	Negative	Positive
1192	Negative	Female	17	16	4	14-16	good	average	average	separation/divorce	Normal	24	27	26	77	Positive	Negative
1193	Negative	Male	19	9	12	14-16	normal	good	average	harmony	Normal	23	25	21	69	Negative	Negative
1194	Negative	Male	8	5	0	14-16	normal	good	average	harmony	Normal	23	25	23	71	Negative	Negative
1195	Negative	Male	16	3	13	14-16	normal	excellent	average	harmony	Normal	23	27	25	75	Negative	Negative
1196	Negative	Male	8	3	24	14-16	good	excellent	average	harmony	Normal	25	33	22	80	Negative	Negative
1197	Negative	Female	4	13	0	14-16	normal	excellent	average	harmony	Normal	22	19	22	63	Negative	Negative
1198	Negative	Female	22	8	1	14-16	normal	good	close	harmony	Normal	24	31	25	80	Negative	Negative
1199	Negative	Male	24	15	9	14-16	normal	good	close	harmony	Normal	24	31	26	81	Negative	Negative
1200	Negative	Male	0	0	0	14-16	normal	average	average	quarrel conflict	Normal	29	21	22	72	Negative	Negative
1201	Negative	Male	3	4	15	14-16	normal	good	average	separation/divorce	Normal	23	25	23	71	Negative	Negative
1202	Negative	Female	6	1	0	11-13	normal	good	average	harmony	Normal	22	36	22	80	Negative	Negative
1203	Negative	Male	16	12	1	11-13	normal	good	average	harmony	Normal	22	25	25	72	Negative	Negative
1204	Negative	Male	33	13	12	11-13	good	good	average	harmony	Normal	23	23	25	71	Negative	Positive
1205	Negative	Female	13	6	21	14-16	good	excellent	close	harmony	Normal	23	29	22	74	Negative	Negative
1206	Negative	Male	23	8	16	11-13	normal	good	average	harmony	Normal	23	31	22	76	Negative	Negative
1207	Negative	Female	0	17	7	14-16	normal	average	close	harmony	Normal	22	25	26	73	Positive	Negative
1208	Negative	Male	12	5	18	14-16	normal	excellent	average	separation/divorce	Normal	21	24	25	70	Negative	Negative
1209	Negative	Male	3	4	11	14-16	normal	excellent	average	harmony	Normal	23	30	24	77	Negative	Negative
1210	Negative	Male	4	5	2	14-16	normal	average	close	harmony	Normal	25	30	22	77	Negative	Negative
1211	Negative	Male	4	4	4	14-16	normal	average	average	quarrel conflict	Normal	22	25	23	70	Negative	Negative
1212	Negative	Male	18	6	24	14-16	normal	good	average	harmony	Normal	22	30	22	74	Negative	Negative
1213	Negative	Male	0	1	1	14-16	normal	good	average	harmony	Normal	22	31	25	78	Negative	Negative
1214	Negative	Male	14	6	14	14-16	normal	good	close	harmony	Normal	22	21	25	68	Negative	Negative
1215	Negative	Male	8	11	4	14-16	normal	excellent	close	harmony	Normal	24	25	20	69	Negative	Negative
1216	Negative	Male	14	9	28	14-16	weak	good	close	quarrel conflict	Normal	21	23	27	71	Negative	Negative
1217	Negative	Male	48	25	80	14-16	normal	excellent	average	harmony	Normal	25	27	25	77	Positive	Positive
1218	Negative	Female	27	11	44	14-16	normal	good	close	harmony	Normal	23	23	21	67	Negative	Positive
1219	Negative	Female	61	7	21	11-13	normal	good	close	harmony	Normal	25	24	22	71	Negative	Positive
1220	Negative	Female	11	9	1	11-13	good	average	close	harmony	Normal	23	28	21	72	Negative	Negative
1221	Negative	Female	24	9	0	11-13	good	average	average	harmony	Normal	22	32	22	76	Negative	Negative
1222	Negative	Female	6	1	0	11-13	normal	average	close	harmony	Normal	22	33	22	77	Negative	Negative
1223	Negative	Female	20	5	2	11-13	good	average	average	harmony	Normal	22	28	22	72	Negative	Negative
1224	Negative	Female	11	4	2	11-13	normal	poor	close	harmony	Normal	25	33	21	79	Negative	Negative
1225	Negative	Female	8	0	8	14-16	normal	good	close	harmony	Normal	24	30	24	78	Negative	Negative
1226	Negative	Female	12	2	3	14-16	normal	good	close	harmony	Normal	22	29	25	76	Negative	Negative
1227	Negative	Male	17	4	0	14-16	normal	good	average	harmony	Normal	22	29	20	71	Negative	Negative
1228	Negative	Female	31	7	24	14-16	normal	good	close	harmony	Normal	21	22	24	67	Negative	Positive
1229	Negative	Male	9	2	2	14-16	normal	average	close	quarrel conflict	Normal	25	30	22	77	Negative	Negative
1230	Negative	Male	3	0	17	14-16	normal	excellent	close	harmony	Normal	26	29	20	75	Negative	Negative
1231	Negative	Male	8	11	4	14-16	normal	good	average	harmony	Normal	24	25	20	69	Negative	Negative
1232	Negative	Female	10	3	15	14-16	normal	average	close	harmony	Normal	27	23	28	78	Negative	Negative
1233	Negative	Female	8	17	0	11-13	good	good	average	quarrel conflict	Normal	28	28	23	79	Positive	Negative
1234	Negative	Male	16	4	0	11-13	normal	average	average	harmony	Normal	22	33	19	74	Negative	Negative
1235	Negative	Female	3	2	4	11-13	normal	average	close	harmony	Normal	23	29	23	75	Negative	Negative
1236	Negative	Female	22	8	2	11-13	normal	good	average	harmony	Normal	22	29	23	74	Negative	Negative
1237	Negative	Male	3	1	5	11-13	good	good	average	quarrel conflict	Normal	25	34	22	81	Negative	Negative
1238	Negative	Male	18	1	5	11-13	normal	good	close	quarrel conflict	Normal	22	32	17	71	Negative	Negative
1239	Negative	Male	20	0	19	11-13	normal	average	close	harmony	Normal	24	33	22	79	Negative	Negative
1240	Negative	Male	18	3	20	11-13	normal	poor	close	harmony	Normal	23	29	21	73	Negative	Negative
1241	Negative	Male	5	1	0	11-13	normal	average	close	separation/divorce	Normal	22	30	22	74	Negative	Negative
1242	Negative	Male	3	6	0	11-13	normal	average	close	quarrel conflict	Normal	25	23	23	71	Negative	Negative
1243	Negative	Female	22	5	0	11-13	normal	average	close	harmony	Normal	26	29	22	77	Negative	Negative
1244	Negative	Male	14	17	7	14-16	normal	excellent	average	harmony	Normal	22	22	24	68	Positive	Negative
1245	Negative	Female	32	0	8	14-16	normal	good	close	harmony	Normal	22	29	20	71	Negative	Positive
1246	Positive	Female	76	22	95	14-16	normal	excellent	close	domestic violence	Normal	25	32	22	79	Positive	Positive
1247	Negative	Male	19	8	9	14-16	normal	poor	average	harmony	Normal	24	18	23	65	Negative	Negative
1248	Negative	Female	29	12	29	14-16	normal	average	close	harmony	Normal	22	30	21	73	Negative	Positive
1249	Negative	Female	8	0	8	14-16	good	good	average	harmony	Normal	24	30	24	78	Negative	Negative
1250	Negative	Male	7	7	0	14-16	normal	good	average	quarrel conflict	Normal	22	29	24	75	Negative	Negative
1251	Negative	Male	15	12	33	14-16	normal	excellent	average	quarrel conflict	Normal	23	32	20	75	Negative	Negative
1252	Negative	Male	11	3	5	14-16	normal	average	average	quarrel conflict	Normal	28	33	22	83	Negative	Negative
1253	Negative	Male	8	18	28	14-16	normal	good	close	harmony	Normal	22	23	23	68	Positive	Negative
1254	Negative	Male	11	6	9	11-13	normal	good	close	harmony	Normal	23	26	26	75	Negative	Negative
1255	Negative	Female	44	9	5	11-13	weak	good	close	harmony	Normal	32	33	20	85	Negative	Positive
1256	Negative	Female	1	4	0	11-13	normal	good	close	harmony	Normal	22	33	22	77	Negative	Negative
1257	Negative	Male	38	7	39	11-13	normal	good	average	harmony	Normal	22	25	25	72	Negative	Positive
1258	Negative	Female	10	7	3	11-13	normal	average	average	harmony	Normal	23	31	25	79	Negative	Negative
1259	Negative	Male	31	1	5	11-13	normal	average	close	harmony	Normal	22	32	21	75	Negative	Positive
1260	Negative	Male	29	5	8	14-16	normal	average	average	harmony	Normal	23	30	23	76	Negative	Positive
1261	Negative	Male	17	8	15	14-16	normal	good	close	quarrel conflict	Normal	22	26	22	70	Negative	Negative
1262	Negative	Female	6	9	3	14-16	good	good	average	separation/divorce	Normal	22	34	22	78	Negative	Negative
1263	Negative	Female	28	6	12	14-16	normal	good	close	separation/divorce	Normal	30	23	25	78	Negative	Positive
1264	Negative	Male	3	15	20	14-16	good	good	average	harmony	Normal	24	22	27	73	Negative	Negative
1265	Negative	Male	7	8	2	14-16	normal	average	close	harmony	Normal	25	30	22	77	Negative	Negative
1266	Negative	Male	13	8	12	14-16	good	good	average	separation/divorce	Normal	23	33	22	78	Negative	Negative
1267	Negative	Male	7	0	22	14-16	normal	good	average	harmony	Normal	27	31	22	80	Negative	Negative
1268	Negative	Male	0	0	0	14-16	normal	good	close	harmony	Normal	22	33	22	77	Negative	Negative
1269	Negative	Female	14	6	5	14-16	weak	average	average	harmony	Normal	28	21	23	72	Negative	Negative
1270	Negative	Female	21	8	1	14-16	good	excellent	average	harmony	Normal	22	32	20	74	Negative	Negative
1271	Negative	Male	12	5	14	14-16	normal	average	average	quarrel conflict	Normal	28	23	22	73	Negative	Negative
1272	Negative	Female	12	9	19	14-16	normal	good	average	harmony	Normal	24	26	24	74	Negative	Negative
1273	Negative	Male	53	16	58	14-16	normal	poor	close	harmony	Normal	27	28	14	69	Positive	Positive
1274	Negative	Male	3	0	19	14-16	normal	excellent	average	harmony	Normal	24	31	26	81	Negative	Negative
1275	Negative	Female	13	12	1	14-16	normal	excellent	close	harmony	Normal	22	26	20	68	Negative	Negative
1276	Negative	Female	40	11	20	14-16	normal	average	average	harmony	Normal	25	25	27	77	Negative	Positive
1277	Negative	Female	25	5	0	11-13	normal	good	average	harmony	Normal	23	32	20	75	Negative	Negative
1278	Negative	Male	16	6	20	11-13	normal	good	average	harmony	Normal	22	24	22	68	Negative	Negative
1279	Negative	Male	8	0	3	11-13	normal	good	average	harmony	Normal	23	27	22	72	Negative	Negative
1280	Negative	Male	11	3	0	11-13	normal	average	close	harmony	Normal	22	33	20	75	Negative	Negative
1281	Negative	Female	9	4	14	11-13	normal	good	average	harmony	Normal	22	28	22	72	Negative	Negative
1282	Negative	Male	18	4	2	11-13	good	average	average	quarrel conflict	Normal	25	32	22	79	Negative	Negative
1283	Negative	Male	12	9	3	11-13	good	excellent	close	harmony	Normal	22	12	25	59	Negative	Negative
1284	Negative	Male	0	1	0	11-13	normal	average	average	harmony	Normal	28	33	28	89	Negative	Negative
1285	Negative	Female	39	8	0	11-13	normal	average	close	harmony	Normal	22	19	28	69	Negative	Positive
1286	Negative	Female	37	15	3	11-13	normal	good	close	harmony	Normal	29	24	31	84	Negative	Positive
1287	Negative	Male	17	6	3	11-13	normal	poor	close	harmony	Normal	25	32	20	77	Negative	Negative
1288	Negative	Male	13	4	0	11-13	normal	good	average	harmony	Normal	24	30	23	77	Negative	Negative
1289	Negative	Female	24	10	3	11-13	good	good	average	harmony	Normal	23	26	27	76	Negative	Negative
1290	Negative	Male	27	11	12	11-13	good	good	average	harmony	Normal	36	27	22	85	Negative	Positive
1291	Negative	Female	28	14	16	11-13	normal	average	close	harmony	Normal	25	22	24	71	Negative	Positive
1292	Negative	Male	11	2	0	14-16	normal	good	average	harmony	Normal	25	33	22	80	Negative	Negative
1293	Negative	Female	5	2	1	11-13	normal	average	average	harmony	Normal	23	33	22	78	Negative	Negative
1294	Negative	Male	5	5	0	14-16	normal	good	average	harmony	Normal	23	30	19	72	Negative	Negative
1295	Negative	Female	11	6	31	14-16	normal	good	close	harmony	Normal	22	29	25	76	Negative	Negative
1296	Negative	Male	5	1	1	14-16	normal	average	average	harmony	Normal	25	31	19	75	Negative	Negative
1297	Negative	Male	21	9	15	14-16	good	average	average	harmony	Normal	22	26	22	70	Negative	Negative
1298	Negative	Female	10	7	3	14-16	normal	poor	close	harmony	Normal	23	31	25	79	Negative	Negative
1299	Negative	Female	12	2	3	14-16	good	average	close	harmony	Normal	22	29	25	76	Negative	Negative
1300	Negative	Male	6	5	5	14-16	normal	good	close	harmony	Normal	23	33	22	78	Negative	Negative
1301	Negative	Male	1	14	1	14-16	normal	average	average	harmony	Normal	22	25	23	70	Negative	Negative
1302	Negative	Female	12	2	0	14-16	normal	average	close	harmony	Normal	26	28	21	75	Negative	Negative
1303	Negative	Female	14	11	0	14-16	good	poor	average	harmony	Normal	22	32	23	77	Negative	Negative
1304	Negative	Male	3	7	0	14-16	normal	average	average	separation/divorce	Normal	22	32	23	77	Negative	Negative
1305	Negative	Male	20	12	44	14-16	normal	average	close	harmony	Normal	27	16	25	68	Negative	Negative
1306	Negative	Female	6	0	0	14-16	normal	good	average	harmony	Normal	27	30	24	81	Negative	Negative
1307	Negative	Male	9	2	2	14-16	normal	good	close	quarrel conflict	Normal	25	30	22	77	Negative	Negative
1308	Negative	Male	9	2	10	14-16	normal	good	close	harmony	Normal	24	28	18	70	Negative	Negative
1309	Negative	Male	18	6	32	14-16	normal	good	average	harmony	Normal	25	32	27	84	Negative	Negative
1310	Negative	Male	16	11	41	14-16	normal	good	close	harmony	Normal	28	22	21	71	Negative	Negative
1311	Negative	Male	2	9	0	14-16	good	average	average	harmony	Normal	22	29	19	70	Negative	Negative
1312	Negative	Female	23	0	33	14-16	normal	average	average	harmony	Normal	23	28	22	73	Negative	Negative
1313	Negative	Female	7	1	0	11-13	normal	average	close	harmony	Normal	22	30	20	72	Negative	Negative
1314	Negative	Female	39	13	8	11-13	normal	average	average	harmony	Normal	21	16	20	57	Negative	Positive
1315	Negative	Male	45	0	16	11-13	good	excellent	close	harmony	Normal	26	31	18	75	Negative	Positive
1316	Negative	Male	25	2	6	11-13	normal	good	close	harmony	Normal	28	31	25	84	Negative	Negative
1317	Negative	Male	20	2	10	11-13	normal	average	average	harmony	Normal	22	30	23	75	Negative	Negative
1318	Negative	Female	19	2	7	11-13	normal	good	average	harmony	Normal	22	27	24	73	Negative	Negative
1319	Negative	Male	13	6	17	11-13	normal	good	close	harmony	Normal	23	25	23	71	Negative	Negative
1320	Negative	Male	27	11	12	11-13	good	average	close	harmony	Normal	36	27	22	85	Negative	Positive
1321	Negative	Male	17	6	4	14-16	good	good	average	harmony	Normal	22	31	23	76	Negative	Negative
1322	Positive	Female	41	21	3	11-13	good	good	close	harmony	Normal	22	27	27	76	Positive	Positive
1323	Negative	Female	19	7	3	11-13	good	average	average	quarrel conflict	Normal	22	29	25	76	Negative	Negative
1324	Negative	Male	15	4	51	14-16	normal	good	close	harmony	Normal	27	33	22	82	Negative	Negative
1325	Negative	Female	38	19	51	14-16	normal	good	average	quarrel conflict	Normal	21	27	21	69	Positive	Positive
1326	Negative	Female	4	18	13	14-16	normal	good	close	harmony	Normal	20	31	22	73	Positive	Negative
1327	Negative	Male	28	8	4	14-16	normal	average	average	quarrel conflict	Normal	25	24	22	71	Negative	Positive
1328	Negative	Female	20	9	53	14-16	normal	average	close	harmony	Normal	25	24	24	73	Negative	Negative
1329	Negative	Male	9	4	19	14-16	normal	good	average	harmony	Normal	22	25	24	71	Negative	Negative
1330	Negative	Male	8	3	24	14-16	normal	average	close	harmony	Normal	25	33	22	80	Negative	Negative
1331	Negative	Female	34	12	26	14-16	normal	good	close	harmony	Normal	23	22	25	70	Negative	Positive
1332	Negative	Male	1	4	28	14-16	good	average	average	harmony	Normal	23	27	22	72	Negative	Negative
1333	Negative	Male	15	11	11	14-16	normal	poor	average	quarrel conflict	Normal	23	23	28	74	Negative	Negative
1334	Negative	Female	41	10	44	14-16	normal	average	close	harmony	Normal	26	24	23	73	Negative	Positive
1335	Negative	Female	9	9	6	14-16	normal	poor	close	harmony	Normal	24	26	24	74	Negative	Negative
1336	Negative	Male	2	1	4	14-16	good	good	close	harmony	Normal	25	33	22	80	Negative	Negative
1337	Negative	Female	0	0	0	14-16	good	average	average	harmony	Normal	23	29	22	74	Negative	Negative
1338	Negative	Female	31	8	25	14-16	normal	average	close	harmony	Normal	22	21	27	70	Negative	Positive
1339	Negative	Male	15	5	13	14-16	normal	poor	average	quarrel conflict	Normal	24	24	26	74	Negative	Negative
1340	Negative	Female	26	10	8	14-16	normal	average	close	harmony	Normal	21	24	25	70	Negative	Positive
1341	Negative	Female	37	12	26	11-13	normal	good	close	harmony	Normal	28	33	24	85	Negative	Positive
1342	Negative	Female	5	2	1	11-13	normal	good	close	harmony	Normal	25	30	23	78	Negative	Negative
1343	Negative	Male	18	5	9	11-13	good	average	close	harmony	Normal	26	30	15	71	Negative	Negative
1344	Negative	Male	18	10	12	11-13	normal	good	close	harmony	Normal	22	32	21	75	Negative	Negative
1345	Negative	Female	20	5	6	11-13	good	good	average	harmony	Normal	24	24	24	72	Negative	Negative
1346	Positive	Male	44	23	0	11-13	normal	average	close	harmony	Normal	33	31	22	86	Positive	Positive
1347	Negative	Male	44	10	40	11-13	normal	good	average	quarrel conflict	Normal	29	20	25	74	Negative	Positive
1348	Negative	Female	37	6	2	11-13	normal	average	close	harmony	Normal	24	33	22	79	Negative	Positive
1349	Negative	Female	22	7	4	11-13	normal	average	close	harmony	Normal	24	25	22	71	Negative	Negative
1350	Negative	Female	22	5	0	11-13	normal	average	average	harmony	Normal	26	29	22	77	Negative	Negative
1351	Negative	Female	3	2	0	11-13	normal	good	average	harmony	Normal	25	30	22	77	Negative	Negative
1352	Negative	Male	15	15	37	11-13	normal	average	average	harmony	Normal	25	29	22	76	Negative	Negative
1353	Negative	Male	5	1	0	11-13	normal	good	average	harmony	Normal	22	30	22	74	Negative	Negative
1354	Negative	Female	29	0	0	11-13	good	average	average	harmony	Normal	24	28	26	78	Negative	Positive
1355	Negative	Female	31	6	3	11-13	normal	good	close	harmony	Normal	22	27	23	72	Negative	Positive
1356	Negative	Female	0	0	0	14-16	normal	average	close	harmony	Normal	23	29	22	74	Negative	Negative
1357	Negative	Female	6	0	0	11-13	normal	good	close	harmony	Normal	22	31	22	75	Negative	Negative
1358	Negative	Female	21	1	3	14-16	normal	good	average	harmony	Normal	22	31	21	74	Negative	Negative
1359	Negative	Female	16	1	0	14-16	normal	good	average	quarrel conflict	Normal	22	33	22	77	Negative	Negative
1360	Negative	Female	30	10	39	14-16	normal	good	average	harmony	Normal	22	24	20	66	Negative	Positive
1361	Negative	Female	32	9	10	14-16	normal	good	average	harmony	Normal	22	29	25	76	Negative	Positive
1362	Negative	Male	50	8	10	14-16	normal	good	average	harmony	Normal	22	30	20	72	Negative	Positive
1363	Negative	Male	50	8	10	14-16	normal	good	average	harmony	Normal	22	30	20	72	Negative	Positive
1364	Negative	Female	47	15	3	14-16	normal	average	close	harmony	Normal	22	29	23	74	Negative	Positive
1365	Negative	Male	12	5	18	14-16	normal	average	average	harmony	Normal	21	24	25	70	Negative	Negative
1366	Negative	Male	13	11	19	14-16	normal	average	average	harmony	Normal	29	31	20	80	Negative	Negative
1367	Negative	Female	5	0	3	14-16	normal	good	close	separation/divorce	Normal	25	29	23	77	Negative	Negative
1368	Positive	Male	35	23	28	14-16	normal	average	average	harmony	Normal	24	26	25	75	Positive	Positive
1369	Negative	Male	18	4	25	14-16	normal	good	average	harmony	Normal	24	25	25	74	Negative	Negative
1370	Negative	Male	5	4	2	14-16	normal	excellent	average	harmony	Normal	22	33	22	77	Negative	Negative
1371	Negative	Male	14	14	40	14-16	normal	good	average	harmony	Normal	22	26	21	69	Negative	Negative
1372	Negative	Female	11	3	1	14-16	weak	average	close	harmony	Normal	22	31	20	73	Negative	Negative
1373	Negative	Male	6	4	24	14-16	normal	average	average	separation/divorce	Normal	24	29	21	74	Negative	Negative
1374	Negative	Female	5	3	1	14-16	normal	good	close	quarrel conflict	Normal	24	24	22	70	Negative	Negative
1375	Negative	Male	28	7	35	14-16	normal	good	average	harmony	Normal	23	30	21	74	Negative	Positive
1376	Negative	Female	32	11	29	14-16	normal	good	average	harmony	Normal	28	19	29	76	Negative	Positive
1377	Negative	Female	9	9	6	14-16	normal	good	close	harmony	Normal	24	26	24	74	Negative	Negative
1378	Negative	Male	2	2	0	14-16	normal	average	close	harmony	Normal	22	31	21	74	Negative	Negative
1379	Negative	Female	31	5	23	14-16	good	average	average	harmony	Normal	23	28	25	76	Negative	Positive
1380	Negative	Female	3	0	2	14-16	good	average	average	harmony	Normal	23	29	25	77	Negative	Negative
1381	Negative	Female	34	9	54	14-16	normal	good	close	harmony	Normal	27	29	23	79	Negative	Positive
1382	Negative	Female	15	2	6	14-16	normal	good	average	harmony	Normal	23	25	23	71	Negative	Negative
1383	Negative	Male	8	5	16	11-13	normal	average	average	harmony	Normal	24	31	23	78	Negative	Negative
1384	Negative	Female	39	13	8	11-13	normal	average	close	harmony	Normal	21	18	20	59	Negative	Positive
1385	Negative	Female	16	8	3	11-13	good	good	average	harmony	Normal	22	22	23	67	Negative	Negative
1386	Negative	Male	26	7	7	11-13	normal	good	close	harmony	Normal	23	30	22	75	Negative	Positive
1387	Negative	Female	12	15	3	11-13	normal	good	close	harmony	Normal	20	25	19	64	Negative	Negative
1388	Negative	Female	37	6	0	11-13	weak	good	close	quarrel conflict	Normal	22	31	22	75	Negative	Positive
1389	Negative	Female	1	4	1	11-13	normal	excellent	average	harmony	Normal	22	33	22	77	Negative	Negative
1390	Negative	Male	20	0	19	11-13	normal	average	close	harmony	Normal	24	33	22	79	Negative	Negative
1391	Negative	Male	12	7	0	11-13	normal	average	average	harmony	Normal	29	29	22	80	Negative	Negative
1392	Negative	Male	28	12	20	11-13	normal	average	average	harmony	Normal	25	19	28	72	Negative	Positive
1393	Negative	Male	13	1	11	11-13	normal	good	average	harmony	Normal	21	33	25	79	Negative	Negative
1394	Negative	Female	5	1	3	11-13	normal	good	close	harmony	Normal	23	30	22	75	Negative	Negative
1395	Negative	Female	37	11	2	11-13	normal	average	close	harmony	Normal	24	28	25	77	Negative	Positive
1396	Negative	Female	35	8	12	14-16	normal	good	close	harmony	Normal	23	27	28	78	Negative	Positive
1397	Negative	Male	18	8	10	11-13	normal	good	close	separation/divorce	Normal	21	28	26	75	Negative	Negative
1398	Negative	Female	2	0	0	11-13	normal	good	close	separation/divorce	Normal	22	31	23	76	Negative	Negative
1399	Negative	Female	18	7	29	14-16	normal	good	average	harmony	Normal	23	32	23	78	Negative	Negative
1400	Negative	Male	18	8	51	11-13	normal	average	close	harmony	Normal	27	33	22	82	Negative	Negative
1401	Negative	Female	11	4	2	14-16	normal	poor	close	harmony	Normal	25	33	21	79	Negative	Negative
1402	Negative	Male	19	8	10	14-16	normal	good	close	harmony	Normal	23	28	22	73	Negative	Negative
1403	Negative	Female	4	18	13	14-16	normal	average	average	harmony	Normal	20	31	22	73	Positive	Negative
1404	Negative	Male	1	14	1	14-16	normal	average	average	harmony	Normal	22	25	23	70	Negative	Negative
1405	Negative	Male	10	2	0	14-16	good	good	close	harmony	Normal	25	30	22	77	Negative	Negative
1406	Negative	Female	12	2	0	14-16	normal	poor	close	harmony	Normal	26	28	21	75	Negative	Negative
1407	Positive	Male	14	36	6	14-16	good	good	close	harmony	Normal	23	32	24	79	Positive	Negative
1408	Negative	Female	19	1	26	14-16	normal	average	average	separation/divorce	Normal	28	24	18	70	Negative	Negative
1409	Negative	Female	14	6	3	14-16	normal	average	close	quarrel conflict	Normal	23	25	26	74	Negative	Negative
1410	Negative	Male	5	2	2	14-16	normal	average	close	harmony	Normal	22	33	22	77	Negative	Negative
1411	Negative	Female	21	8	1	14-16	normal	average	average	harmony	Normal	22	32	20	74	Negative	Negative
1412	Negative	Male	10	14	21	14-16	normal	good	average	harmony	Normal	22	33	22	77	Negative	Negative
1413	Negative	Female	7	1	0	11-13	normal	average	close	harmony	Normal	22	30	20	72	Negative	Negative
1414	Negative	Male	16	7	2	11-13	normal	good	close	harmony	Normal	23	25	24	72	Negative	Negative
1415	Negative	Male	0	0	3	11-13	normal	good	close	harmony	Normal	24	29	24	77	Negative	Negative
1416	Negative	Female	14	2	0	11-13	weak	good	close	harmony	Normal	22	29	24	75	Negative	Negative
1417	Negative	Female	9	7	14	11-13	normal	good	close	separation/divorce	Normal	25	30	22	77	Negative	Negative
1418	Negative	Male	8	0	3	11-13	normal	good	close	harmony	Normal	23	27	22	72	Negative	Negative
1419	Negative	Male	32	9	0	11-13	normal	average	close	harmony	Normal	22	33	22	77	Negative	Positive
1420	Negative	Male	19	10	11	11-13	normal	good	close	harmony	Normal	24	24	21	69	Negative	Negative
1421	Negative	Female	6	0	0	11-13	normal	average	close	harmony	Normal	23	33	22	78	Negative	Negative
1422	Negative	Male	16	3	12	11-13	normal	good	average	harmony	Normal	22	27	19	68	Negative	Negative
1423	Negative	Female	51	10	3	11-13	good	average	average	quarrel conflict	Normal	26	31	26	83	Negative	Positive
1424	Negative	Male	29	2	2	11-13	normal	average	average	separation/divorce	Normal	20	31	27	78	Negative	Positive
1425	Negative	Male	6	3	0	11-13	normal	good	average	harmony	Normal	25	29	24	78	Negative	Negative
1426	Negative	Female	14	8	7	11-13	normal	poor	close	harmony	Normal	23	32	21	76	Negative	Negative
1427	Negative	Male	4	7	20	11-13	normal	average	average	harmony	Normal	25	29	20	74	Negative	Negative
1428	Negative	Female	6	9	3	14-16	normal	poor	close	harmony	Normal	22	34	22	78	Negative	Negative
1429	Negative	Male	28	14	1	14-16	good	average	average	harmony	Normal	22	31	22	75	Negative	Positive
1430	Negative	Male	5	8	21	14-16	normal	good	average	harmony	Normal	23	26	21	70	Negative	Negative
1431	Negative	Female	10	8	31	14-16	normal	average	close	quarrel conflict	Normal	23	26	23	72	Negative	Negative
1432	Negative	Male	2	2	4	14-16	normal	good	average	harmony	Normal	21	28	21	70	Negative	Negative
1433	Negative	Female	29	20	35	14-16	good	average	average	quarrel conflict	Normal	24	33	30	87	Positive	Positive
1434	Negative	Female	5	3	1	14-16	normal	good	close	harmony	Normal	24	24	22	70	Negative	Negative
1435	Negative	Female	9	7	7	14-16	normal	average	average	harmony	Normal	23	25	26	74	Negative	Negative
1436	Negative	Female	50	9	15	11-13	normal	good	close	harmony	Normal	21	22	23	66	Negative	Positive
1437	Negative	Female	9	5	1	11-13	normal	good	average	harmony	Normal	24	20	17	61	Negative	Negative
1438	Positive	Female	41	24	1	11-13	normal	average	average	harmony	Normal	26	31	22	79	Positive	Positive
1439	Negative	Male	31	12	6	11-13	normal	average	close	harmony	Normal	23	22	28	73	Negative	Positive
1440	Negative	Male	9	4	3	11-13	good	average	close	harmony	Normal	19	30	22	71	Negative	Negative
1441	Negative	Female	15	10	1	11-13	normal	average	average	harmony	Normal	22	26	27	75	Negative	Negative
1442	Negative	Male	17	9	29	11-13	normal	average	average	harmony	Normal	25	24	26	75	Negative	Negative
1443	Negative	Female	15	7	1	11-13	normal	good	average	harmony	Normal	23	27	24	74	Negative	Negative
1444	Negative	Female	43	11	6	11-13	normal	average	average	harmony	Normal	22	20	25	67	Negative	Positive
1445	Negative	Female	13	4	28	14-16	normal	good	average	harmony	Normal	22	26	26	74	Negative	Negative
1446	Negative	Female	24	10	3	14-16	normal	good	average	harmony	Normal	23	26	27	76	Negative	Negative
1447	Negative	Female	43	15	33	14-16	normal	average	close	harmony	Normal	24	31	25	80	Negative	Positive
1448	Negative	Male	29	5	8	14-16	normal	average	average	domestic violence	Normal	23	30	23	76	Negative	Positive
1449	Positive	Male	29	21	16	14-16	normal	good	close	harmony	Normal	19	23	24	66	Positive	Positive
1450	Negative	Female	22	14	37	14-16	normal	average	average	harmony	Normal	22	23	24	69	Negative	Negative
1451	Negative	Female	15	1	2	14-16	normal	average	close	harmony	Normal	23	28	25	76	Negative	Negative
1452	Negative	Female	19	2	9	14-16	normal	poor	close	harmony	Normal	23	22	24	69	Negative	Negative
1453	Negative	Female	28	6	7	14-16	normal	poor	close	harmony	Normal	22	25	26	73	Negative	Positive
1454	Negative	Male	13	11	5	14-16	good	poor	close	separation/divorce	Normal	24	23	26	73	Negative	Negative
1455	Negative	Female	26	11	30	14-16	normal	average	close	harmony	Normal	23	25	25	73	Negative	Positive
1456	Negative	Male	17	7	12	14-16	normal	poor	average	harmony	Normal	23	33	19	75	Negative	Negative
1457	Negative	Female	40	11	25	14-16	normal	good	close	quarrel conflict	Normal	25	25	27	77	Negative	Positive
1458	Negative	Female	4	3	2	14-16	normal	average	average	separation/divorce	Normal	23	24	25	72	Negative	Negative
1459	Negative	Male	13	5	26	14-16	normal	average	close	harmony	Normal	25	26	22	73	Negative	Negative
1460	Negative	Female	7	0	2	11-13	normal	poor	average	harmony	Normal	22	32	17	71	Negative	Negative
1461	Negative	Female	9	3	1	11-13	normal	good	average	harmony	Normal	25	29	25	79	Negative	Negative
1462	Negative	Male	18	2	11	11-13	normal	good	average	harmony	Normal	21	24	25	70	Negative	Negative
1463	Positive	Female	61	24	25	11-13	normal	average	close	harmony	Normal	25	22	28	75	Positive	Positive
1464	Negative	Female	1	11	5	11-13	good	good	average	harmony	Normal	22	31	18	71	Negative	Negative
1465	Negative	Female	6	0	0	11-13	normal	excellent	close	harmony	Normal	23	34	22	79	Negative	Negative
1466	Negative	Female	2	3	11	11-13	normal	good	average	harmony	Normal	26	26	21	73	Negative	Negative
1467	Negative	Male	10	3	5	11-13	normal	good	average	harmony	Normal	22	33	22	77	Negative	Negative
1468	Negative	Female	17	2	12	14-16	normal	average	average	harmony	Normal	23	22	22	67	Negative	Negative
1469	Negative	Female	52	6	4	14-16	normal	average	close	harmony	Normal	23	30	23	76	Negative	Positive
1470	Positive	Female	40	21	17	14-16	normal	good	average	harmony	Normal	20	19	25	64	Positive	Positive
1471	Negative	Female	12	7	2	14-16	normal	average	average	harmony	Normal	22	25	21	68	Negative	Negative
1472	Negative	Female	14	7	9	14-16	normal	excellent	close	quarrel conflict	Normal	24	21	25	70	Negative	Negative
1473	Negative	Female	16	0	0	11-13	normal	average	average	harmony	Normal	22	32	22	76	Negative	Negative
1474	Negative	Male	44	18	10	11-13	normal	average	average	harmony	Normal	27	33	22	82	Positive	Positive
1475	Negative	Female	17	5	1	11-13	normal	good	average	quarrel conflict	Normal	22	28	22	72	Negative	Negative
1476	Negative	Female	1	1	2	11-13	normal	poor	close	harmony	Normal	25	33	22	80	Negative	Negative
1477	Negative	Male	4	5	6	11-13	normal	good	close	harmony	Normal	23	31	24	78	Negative	Negative
1478	Negative	Male	27	0	10	11-13	normal	average	average	harmony	Normal	22	33	22	77	Negative	Positive
1479	Negative	Male	12	7	0	11-13	normal	excellent	close	harmony	Normal	29	29	22	80	Negative	Negative
1480	Negative	Male	3	10	6	11-13	normal	poor	close	harmony	Normal	22	27	22	71	Negative	Negative
1481	Negative	Female	5	1	3	11-13	normal	average	average	harmony	Normal	23	30	22	75	Negative	Negative
1482	Negative	Female	29	11	19	14-16	normal	excellent	average	harmony	Normal	23	22	22	67	Negative	Positive
1483	Negative	Female	43	15	33	14-16	normal	poor	close	harmony	Normal	24	31	25	80	Negative	Positive
1484	Negative	Male	7	3	7	14-16	good	average	average	separation/divorce	Normal	23	26	22	71	Negative	Negative
1485	Negative	Male	21	3	5	11-13	normal	good	close	harmony	Normal	25	33	22	80	Negative	Negative
1486	Negative	Female	0	3	6	11-13	normal	average	close	harmony	Normal	22	33	19	74	Negative	Negative
1487	Negative	Female	0	3	4	11-13	normal	average	close	harmony	Normal	22	33	19	74	Negative	Negative
1488	Negative	Male	28	6	13	11-13	normal	average	close	harmony	Normal	25	32	20	77	Negative	Positive
1489	Negative	Female	30	9	2	11-13	normal	average	close	harmony	Normal	22	26	27	75	Negative	Positive
1490	Negative	Male	7	0	5	11-13	normal	good	close	harmony	Normal	22	31	22	75	Negative	Negative
1491	Positive	Female	81	19	84	11-13	good	poor	average	separation/divorce	Hybrid	24	14	27	65	Positive	Positive
1492	Positive	Female	72	19	64	14-16	normal	poor	average	domestic violence	Hybrid	27	18	26	71	Positive	Positive
1493	Positive	Female	64	18	69	14-16	normal	poor	poor	quarrel conflict	Hybrid	23	18	27	68	Positive	Positive
1494	Positive	Female	75	25	48	14-16	normal	average	average	separation/divorce	Hybrid	20	20	27	67	Positive	Positive
1495	Positive	Female	69	19	52	14-16	normal	average	average	quarrel conflict	Hybrid	22	19	25	66	Positive	Positive
1496	Negative	Male	21	18	37	11-13	normal	excellent	average	quarrel conflict	Hybrid	25	20	30	75	Positive	Negative
1497	Positive	Male	55	25	95	14-16	normal	excellent	average	harmony	Hybrid	23	21	25	69	Positive	Positive
1498	Positive	Female	78	21	71	14-16	normal	average	average	quarrel conflict	Hybrid	23	13	27	63	Positive	Positive
1499	Positive	Male	62	19	50	14-16	good	poor	average	domestic violence	Hybrid	29	16	28	73	Positive	Positive
1500	Negative	Female	40	12	48	14-16	normal	excellent	average	separation/divorce	Hybrid	23	12	27	62	Negative	Positive
1501	Negative	Male	13	6	58	14-16	weak	excellent	average	harmony	Hybrid	22	17	29	68	Negative	Negative
1502	Negative	Female	31	15	14	14-16	normal	good	close	harmony	Hyperactivity	23	18	28	69	Negative	Positive
1503	Negative	Male	45	16	28	14-16	normal	good	average	harmony	Hyperactivity	19	14	27	60	Positive	Positive
1504	Positive	Female	62	26	71	14-16	weak	poor	average	separation/divorce	Attention Defects	27	15	28	70	Positive	Positive
1505	Positive	Female	70	25	53	14-16	good	poor	average	quarrel conflict	Attention Defects	23	23	24	70	Positive	Positive
1506	Positive	Female	73	18	68	11-13	good	poor	average	quarrel conflict	Attention Defects	23	16	26	65	Positive	Positive
1507	Positive	Female	75	19	37	14-16	normal	average	average	quarrel conflict	Attention Defects	24	16	26	66	Positive	Positive
1508	Positive	Female	75	19	56	11-13	normal	poor	average	quarrel conflict	Attention Defects	22	15	28	65	Positive	Positive
1509	Positive	Female	77	22	65	14-16	normal	poor	poor	harmony	Attention Defects	24	12	29	65	Positive	Positive
1510	Positive	Female	76	30	43	14-16	good	average	average	separation/divorce	Attention Defects	19	17	30	66	Positive	Positive
1511	Negative	Female	10	8	42	14-16	normal	excellent	average	harmony	Attention Defects	22	23	26	71	Negative	Negative
1512	Positive	Female	80	23	68	14-16	good	good	average	harmony	Attention Defects	25	22	26	73	Positive	Positive
1513	Negative	Female	78	18	51	14-16	normal	poor	average	harmony	Attention Defects	24	19	27	70	Positive	Positive
1514	Positive	Female	75	20	53	14-16	normal	excellent	average	quarrel conflict	Attention Defects	25	16	28	69	Positive	Positive
1515	Negative	Female	71	19	60	14-16	weak	good	average	harmony	Attention Defects	22	20	23	65	Positive	Positive
1516	Positive	Female	70	18	56	14-16	normal	average	poor	quarrel conflict	Attention Defects	24	14	27	65	Positive	Positive
1517	Positive	Female	74	18	61	11-13	normal	good	average	quarrel conflict	Attention Defects	22	19	25	66	Positive	Positive
1518	Positive	Female	61	23	56	14-16	good	poor	average	harmony	Attention Defects	23	18	27	68	Positive	Positive
1519	Positive	Female	76	19	80	14-16	normal	average	poor	harmony	Attention Defects	20	19	26	65	Positive	Positive
1520	Positive	Female	66	19	68	14-16	normal	poor	average	separation/divorce	Attention Defects	22	17	28	67	Positive	Positive
1521	Positive	Male	71	30	54	14-16	normal	poor	average	separation/divorce	Attention Defects	24	28	23	75	Positive	Positive
1522	Negative	Male	38	14	38	14-16	normal	average	close	harmony	Attention Defects	23	17	27	67	Negative	Positive
1523	Negative	Female	54	13	53	14-16	good	good	close	harmony	Attention Defects	23	18	27	68	Negative	Positive
1524	Positive	Male	64	22	67	14-16	good	poor	average	quarrel conflict	Attention Defects	25	19	26	70	Positive	Positive
1525	Positive	Female	59	19	45	11-13	normal	poor	average	separation/divorce	Attention Defects	24	14	29	67	Positive	Positive
1526	Positive	Female	54	24	7	11-13	normal	good	close	quarrel conflict	Attention Defects	21	16	30	67	Positive	Positive
1527	Negative	Female	38	10	22	14-16	good	average	close	harmony	Attention Defects	26	17	29	72	Negative	Positive
1528	Negative	Female	35	12	45	14-16	normal	good	average	harmony	Attention Defects	24	17	31	72	Negative	Positive
1529	Positive	Female	62	15	92	14-16	good	excellent	close	domestic violence	Normal	19	29	25	73	Negative	Positive
1530	Negative	Male	30	15	37	11-13	normal	excellent	close	harmony	Normal	22	18	29	69	Negative	Positive
1531	Negative	Male	72	23	61	14-16	good	average	average	separation/divorce	Normal	19	14	29	62	Positive	Positive
1532	Negative	Female	37	15	49	14-16	normal	good	average	harmony	Normal	21	16	24	61	Negative	Positive
1533	Negative	Male	20	4	25	11-13	good	average	average	harmony	Normal	26	15	29	70	Negative	Negative
1534	Negative	Male	19	16	27	14-16	good	good	average	harmony	Normal	20	12	29	61	Positive	Negative
1535	Positive	Female	37	23	61	14-16	normal	good	average	harmony	Normal	25	19	27	71	Positive	Positive
1536	Negative	Male	23	18	51	14-16	normal	average	average	harmony	Normal	23	12	28	63	Positive	Negative
1537	Positive	Female	56	22	25	14-16	normal	average	close	quarrel conflict	Normal	20	16	29	65	Positive	Positive
1538	Negative	Male	25	18	10	14-16	normal	good	close	domestic violence	Normal	22	15	28	65	Positive	Negative
1539	Negative	Female	37	16	40	11-13	normal	poor	close	harmony	Normal	24	18	31	73	Positive	Positive
1540	Negative	Female	39	19	51	14-16	weak	good	average	harmony	Normal	24	15	28	67	Positive	Positive
1541	Negative	Male	21	6	46	14-16	good	good	average	harmony	Normal	22	20	24	66	Negative	Negative
1542	Negative	Female	25	14	21	14-16	normal	poor	average	harmony	Normal	24	10	27	61	Negative	Negative
1543	Negative	Male	13	11	25	14-16	good	poor	close	harmony	Normal	21	18	28	67	Negative	Negative
1544	Negative	Female	25	19	40	14-16	normal	good	average	harmony	Normal	22	18	30	70	Positive	Negative
1545	Negative	Female	4	8	8	14-16	normal	average	close	harmony	Normal	24	21	26	71	Negative	Negative
1546	Negative	Female	27	15	30	14-16	normal	good	close	quarrel conflict	Normal	21	27	29	77	Negative	Positive
1547	Negative	Female	38	16	41	14-16	normal	average	average	harmony	Normal	20	11	32	63	Positive	Positive
1548	Negative	Female	20	11	41	14-16	normal	average	average	harmony	Normal	22	17	29	68	Negative	Negative
1549	Negative	Female	46	20	19	14-16	good	good	average	harmony	Normal	23	15	27	65	Positive	Positive
1550	Negative	Male	16	3	14	11-13	normal	good	average	harmony	Normal	25	22	29	76	Negative	Negative
1551	Negative	Female	28	8	27	14-16	normal	good	average	harmony	Normal	20	14	27	61	Negative	Positive
1552	Negative	Female	45	9	54	14-16	normal	good	average	quarrel conflict	Normal	19	19	33	71	Negative	Positive
1553	Negative	Male	25	18	10	14-16	normal	average	average	harmony	Normal	22	15	28	65	Positive	Negative
1554	Negative	Male	29	9	52	14-16	normal	average	close	harmony	Normal	25	24	26	75	Negative	Positive
1555	Negative	Female	6	10	32	14-16	normal	average	average	harmony	Normal	23	19	27	69	Negative	Negative
1556	Negative	Female	20	11	41	14-16	normal	excellent	average	harmony	Normal	22	17	29	68	Negative	Negative
1557	Negative	Male	13	11	36	11-13	good	excellent	close	quarrel conflict	Normal	23	15	27	65	Negative	Negative
1558	Negative	Female	28	12	3	11-13	good	average	average	quarrel conflict	Normal	24	15	22	61	Negative	Positive
1559	Negative	Male	19	11	20	11-13	normal	good	close	harmony	Normal	24	12	26	62	Negative	Negative
1560	Negative	Female	26	19	49	14-16	normal	average	average	harmony	Normal	21	17	28	66	Positive	Positive
1561	Negative	Male	17	11	13	14-16	normal	good	poor	harmony	Normal	21	12	27	60	Negative	Negative
1562	Negative	Female	46	14	52	14-16	normal	average	average	harmony	Normal	24	15	28	67	Negative	Positive
1563	Negative	Male	8	10	24	14-16	good	good	average	harmony	Normal	21	22	31	74	Negative	Negative
1564	Negative	Male	17	8	22	11-13	normal	average	average	harmony	Normal	24	19	27	70	Negative	Negative
1565	Negative	Male	31	4	31	11-13	normal	average	average	harmony	Normal	22	22	20	64	Negative	Positive
1566	Negative	Female	18	9	22	14-16	good	average	average	quarrel conflict	Normal	23	17	29	69	Negative	Negative
1567	Positive	Female	58	31	63	11-13	normal	average	average	harmony	Normal	23	14	29	66	Positive	Positive
1568	Negative	Male	31	4	31	11-13	normal	poor	average	harmony	Normal	22	22	20	64	Negative	Positive
1569	Negative	Male	19	11	20	11-13	normal	poor	average	harmony	Normal	24	12	26	62	Negative	Negative
1570	Negative	Male	20	11	37	11-13	normal	good	average	harmony	Normal	22	19	28	69	Negative	Negative
1571	Negative	Male	29	15	46	14-16	normal	good	close	harmony	Normal	24	17	31	72	Negative	Positive
1572	Negative	Female	20	15	35	14-16	normal	good	average	harmony	Normal	23	12	28	63	Negative	Negative
1573	Negative	Male	56	18	15	14-16	normal	average	close	harmony	Normal	22	10	27	59	Positive	Positive
1574	Negative	Male	42	10	64	14-16	normal	good	average	harmony	Normal	25	15	31	71	Negative	Positive
1575	Negative	Female	35	13	12	14-16	normal	average	close	harmony	Normal	22	21	26	69	Negative	Positive
1576	Negative	Female	35	13	12	14-16	normal	average	close	harmony	Normal	22	21	26	69	Negative	Positive
1577	Negative	Female	19	18	66	14-16	normal	good	close	harmony	Normal	21	25	28	74	Positive	Negative
1578	Positive	Male	24	21	31	11-13	normal	average	close	harmony	Normal	27	17	28	72	Positive	Negative
1579	Negative	Male	29	16	44	11-13	normal	average	close	harmony	Normal	23	15	28	66	Positive	Positive
1580	Negative	Male	7	14	38	11-13	normal	good	average	harmony	Normal	23	14	27	64	Negative	Negative
1581	Negative	Female	53	20	61	11-13	normal	average	average	harmony	Normal	26	22	28	76	Positive	Positive
1582	Negative	Female	23	8	39	11-13	normal	average	average	harmony	Normal	21	12	30	63	Negative	Negative
1583	Negative	Male	45	16	28	14-16	normal	average	close	harmony	Normal	19	14	27	60	Positive	Positive
1584	Negative	Male	28	6	25	14-16	normal	average	average	harmony	Normal	24	25	24	73	Negative	Positive
1585	Negative	Male	28	6	25	14-16	normal	average	close	harmony	Normal	24	25	24	73	Negative	Positive
1586	Negative	Male	27	13	46	14-16	normal	good	average	separation/divorce	Normal	23	15	24	62	Negative	Positive
1587	Negative	Female	20	9	59	14-16	normal	average	close	harmony	Normal	23	20	28	71	Negative	Negative
1588	Negative	Male	12	10	46	14-16	normal	average	average	harmony	Normal	23	18	27	68	Negative	Negative
1589	Negative	Male	12	10	46	14-16	normal	average	average	harmony	Normal	23	18	27	68	Negative	Negative
1590	Negative	Male	39	12	25	11-13	normal	good	average	harmony	Normal	25	18	27	70	Negative	Positive
1591	Negative	Male	20	4	25	11-13	normal	average	close	harmony	Normal	26	15	29	70	Negative	Negative
1592	Negative	Male	12	6	13	14-16	normal	good	close	harmony	Normal	24	16	28	68	Negative	Negative
1593	Negative	Female	26	15	36	14-16	normal	good	average	harmony	Normal	22	14	29	65	Negative	Positive
1594	Negative	Female	34	6	36	14-16	normal	good	close	harmony	Normal	23	19	27	69	Negative	Positive
1595	Negative	Female	43	8	46	14-16	normal	average	close	harmony	Normal	23	11	32	66	Negative	Positive
1596	Negative	Female	16	14	44	14-16	normal	average	close	harmony	Normal	21	17	25	63	Negative	Negative
1597	Negative	Male	52	15	34	11-13	normal	good	average	harmony	Normal	25	19	31	75	Negative	Positive
1598	Negative	Female	6	5	21	11-13	normal	average	close	harmony	Normal	23	16	27	66	Negative	Negative
1599	Negative	Female	13	10	31	14-16	normal	average	close	harmony	Normal	23	10	27	60	Negative	Negative
1600	Negative	Female	44	15	55	14-16	normal	average	average	harmony	Normal	20	15	28	63	Negative	Positive
1601	Negative	Female	20	20	72	14-16	normal	average	close	harmony	Normal	25	19	29	73	Positive	Negative
1602	Positive	Male	65	24	41	11-13	normal	good	average	harmony	Normal	23	14	24	61	Positive	Positive
1603	Negative	Male	52	15	34	11-13	normal	good	close	harmony	Normal	25	19	31	75	Negative	Positive
1604	Positive	Female	54	24	7	11-13	normal	good	close	harmony	Normal	21	16	30	67	Positive	Positive
1605	Negative	Female	45	9	54	14-16	normal	good	close	harmony	Normal	19	19	33	71	Negative	Positive
1606	Negative	Male	31	13	65	14-16	normal	average	average	harmony	Normal	22	17	27	66	Negative	Positive
1607	Negative	Female	46	20	19	14-16	normal	average	average	harmony	Normal	23	15	27	65	Positive	Positive
1608	Negative	Female	32	9	16	11-13	normal	average	close	harmony	Normal	24	21	22	67	Negative	Positive
1609	Negative	Female	53	9	66	11-13	normal	average	average	harmony	Normal	23	18	32	73	Negative	Positive
1610	Negative	Female	23	8	39	11-13	normal	poor	close	harmony	Normal	21	12	30	63	Negative	Negative
1611	Negative	Male	11	20	49	11-13	normal	excellent	average	harmony	Hybrid	23	18	27	68	Positive	Negative
1612	Positive	Female	76	19	44	14-16	good	average	average	quarrel conflict	Attention Defects	23	13	28	64	Positive	Positive
1613	Positive	Female	74	19	71	14-16	normal	poor	average	harmony	Attention Defects	25	16	28	69	Positive	Positive
1614	Positive	Female	74	18	73	14-16	normal	good	average	quarrel conflict	Attention Defects	25	14	28	67	Positive	Positive
1615	Negative	Female	72	26	65	14-16	good	average	average	separation/divorce	Attention Defects	20	17	27	64	Positive	Positive
1616	Positive	Female	63	25	57	11-13	normal	average	average	harmony	Attention Defects	23	11	28	62	Positive	Positive
1617	Negative	Male	19	8	36	14-16	normal	excellent	average	harmony	Normal	22	24	25	71	Negative	Negative
1618	Positive	Female	56	26	86	14-16	good	average	average	separation/divorce	Normal	23	15	29	67	Positive	Positive
1619	Negative	Female	54	20	36	14-16	normal	excellent	average	harmony	Normal	25	16	28	69	Positive	Positive
1620	Positive	Male	28	24	78	14-16	normal	average	close	harmony	Normal	27	12	28	67	Positive	Positive
1621	Negative	Female	28	11	19	14-16	normal	good	close	harmony	Normal	22	13	29	64	Negative	Positive
1622	Positive	Female	40	27	44	14-16	normal	average	close	harmony	Normal	27	15	34	76	Positive	Positive
1623	Negative	Male	22	23	36	14-16	normal	good	close	harmony	Normal	18	14	28	60	Positive	Negative
1624	Negative	Male	22	23	36	14-16	normal	good	close	quarrel conflict	Normal	18	14	28	60	Positive	Negative
1625	Negative	Male	13	15	21	14-16	normal	average	average	quarrel conflict	Normal	21	13	26	60	Negative	Negative
1626	Negative	Male	0	12	51	11-13	normal	average	average	harmony	Normal	26	17	27	70	Negative	Negative
1627	Negative	Male	34	20	66	14-16	normal	average	close	harmony	Normal	28	24	30	82	Positive	Positive
1628	Negative	Male	19	5	22	14-16	normal	average	average	quarrel conflict	Normal	25	20	29	74	Negative	Negative
1629	Positive	Male	49	22	76	11-13	good	average	average	harmony	Normal	18	19	19	56	Positive	Positive
1630	Positive	Male	55	23	33	11-13	normal	average	close	harmony	Normal	25	13	27	65	Positive	Positive
1631	Positive	Male	39	21	45	14-16	normal	average	average	harmony	Normal	20	20	23	63	Positive	Positive
1632	Negative	Male	3	14	21	14-16	normal	good	average	harmony	Normal	21	15	27	63	Negative	Negative
1633	Positive	Female	40	27	44	14-16	normal	average	average	harmony	Normal	27	15	34	76	Positive	Positive
1634	Negative	Female	14	20	87	11-13	normal	good	average	quarrel conflict	Normal	23	15	29	67	Positive	Negative
1635	Positive	Male	55	23	33	11-13	good	average	close	harmony	Normal	25	13	27	65	Positive	Positive
1636	Negative	Male	20	10	44	14-16	normal	good	close	harmony	Normal	24	13	26	63	Negative	Negative
1637	Negative	Male	35	9	42	14-16	normal	good	average	separation/divorce	Normal	25	11	24	60	Negative	Positive
1638	Negative	Male	11	20	49	11-13	good	average	close	quarrel conflict	Normal	23	18	27	68	Positive	Negative
1639	Positive	Female	80	20	51	14-16	good	good	average	quarrel conflict	Hybrid	22	18	28	68	Positive	Positive
1640	Positive	Female	74	21	62	14-16	normal	average	close	harmony	Hybrid	24	17	25	66	Positive	Positive
1641	Positive	Female	79	19	61	14-16	good	poor	average	separation/divorce	Hybrid	26	17	26	69	Positive	Positive
1642	Positive	Male	70	22	47	14-16	normal	excellent	average	separation/divorce	Hybrid	26	18	24	68	Positive	Positive
1643	Positive	Female	80	20	65	11-13	good	poor	average	quarrel conflict	Hybrid	28	21	27	76	Positive	Positive
1644	Positive	Female	79	18	62	14-16	good	good	average	quarrel conflict	Hybrid	28	14	29	71	Positive	Positive
1645	Positive	Female	64	18	54	14-16	normal	poor	average	separation/divorce	Hybrid	24	21	25	70	Positive	Positive
1646	Positive	Female	81	20	48	14-16	weak	average	average	quarrel conflict	Hybrid	27	17	28	72	Positive	Positive
1647	Negative	Female	15	15	44	14-16	normal	good	average	quarrel conflict	Hybrid	24	20	26	70	Negative	Negative
1648	Positive	Female	62	21	55	14-16	good	average	average	quarrel conflict	Hybrid	20	14	25	59	Positive	Positive
1649	Negative	Male	82	21	44	14-16	good	good	average	harmony	Hybrid	20	24	28	72	Positive	Positive
1650	Positive	Female	78	23	50	11-13	good	good	average	quarrel conflict	Hybrid	22	18	24	64	Positive	Positive
1651	Negative	Female	33	14	32	14-16	normal	good	average	quarrel conflict	Hybrid	25	17	26	68	Negative	Positive
1652	Positive	Female	72	24	75	14-16	normal	average	close	harmony	Hybrid	21	16	23	60	Positive	Positive
1653	Positive	Female	68	18	48	14-16	good	average	average	separation/divorce	Hybrid	24	21	29	74	Positive	Positive
1654	Negative	Female	20	11	10	11-13	normal	excellent	close	harmony	Hybrid	23	14	27	64	Negative	Negative
1655	Positive	Female	61	26	81	14-16	good	good	poor	separation/divorce	Hybrid	26	25	20	71	Positive	Positive
1656	Negative	Female	46	17	54	14-16	good	average	average	harmony	Hybrid	22	14	23	59	Positive	Positive
1657	Positive	Male	81	20	22	14-16	normal	excellent	average	harmony	Hybrid	23	19	27	69	Positive	Positive
1658	Negative	Female	68	21	52	14-16	good	good	average	harmony	Hybrid	22	18	27	67	Positive	Positive
1659	Negative	Female	37	13	21	14-16	good	average	close	harmony	Hybrid	23	18	24	65	Negative	Positive
1660	Negative	Female	43	11	25	14-16	good	good	average	harmony	Hyperactivity	24	21	27	72	Negative	Positive
1661	Negative	Female	15	11	40	14-16	normal	average	average	quarrel conflict	Hyperactivity	25	18	28	71	Negative	Negative
1662	Negative	Male	44	18	62	14-16	normal	average	average	separation/divorce	Hyperactivity	24	15	32	71	Positive	Positive
1663	Negative	Male	37	14	38	14-16	good	excellent	average	harmony	Hyperactivity	23	25	32	80	Negative	Positive
1664	Positive	Female	56	26	49	14-16	normal	excellent	close	harmony	Attention Defects	23	31	28	82	Positive	Positive
1665	Positive	Female	79	20	72	14-16	normal	poor	average	harmony	Attention Defects	24	19	29	72	Positive	Positive
1666	Positive	Female	77	22	67	11-13	good	excellent	poor	separation/divorce	Attention Defects	20	18	25	63	Positive	Positive
1667	Positive	Female	77	21	78	14-16	good	poor	average	separation/divorce	Attention Defects	30	16	26	72	Positive	Positive
1668	Positive	Female	67	22	63	14-16	good	average	close	harmony	Attention Defects	25	22	23	70	Positive	Positive
1669	Positive	Female	77	18	70	14-16	good	average	close	quarrel conflict	Attention Defects	27	21	24	72	Positive	Positive
1670	Positive	Female	80	20	80	14-16	good	average	poor	quarrel conflict	Attention Defects	21	18	24	63	Positive	Positive
1671	Positive	Female	72	20	42	11-13	weak	good	close	quarrel conflict	Attention Defects	24	29	16	69	Positive	Positive
1672	Positive	Female	69	20	33	14-16	normal	average	average	harmony	Attention Defects	21	19	24	64	Positive	Positive
1673	Positive	Female	77	21	59	14-16	normal	poor	average	separation/divorce	Attention Defects	24	23	23	70	Positive	Positive
1674	Positive	Female	82	23	48	14-16	good	average	average	harmony	Attention Defects	21	17	24	62	Positive	Positive
1675	Positive	Female	79	27	92	14-16	good	excellent	average	quarrel conflict	Attention Defects	24	22	23	69	Positive	Positive
1676	Positive	Female	74	19	71	14-16	good	average	average	quarrel conflict	Attention Defects	27	22	26	75	Positive	Positive
1677	Positive	Female	78	23	59	14-16	good	poor	close	separation/divorce	Attention Defects	26	16	27	69	Positive	Positive
1678	Negative	Female	44	14	53	14-16	weak	excellent	poor	quarrel conflict	Attention Defects	19	22	27	68	Negative	Positive
1679	Positive	Female	75	21	47	14-16	normal	average	average	quarrel conflict	Attention Defects	21	19	27	67	Positive	Positive
1680	Positive	Female	79	18	42	14-16	good	average	average	quarrel conflict	Attention Defects	25	20	27	72	Positive	Positive
1681	Negative	Female	45	11	46	14-16	normal	good	average	harmony	Attention Defects	21	18	25	64	Negative	Positive
1682	Positive	Female	70	21	62	11-13	good	poor	average	separation/divorce	Attention Defects	21	17	26	64	Positive	Positive
1683	Negative	Female	76	22	86	14-16	normal	excellent	close	harmony	Attention Defects	22	23	27	72	Positive	Positive
1684	Positive	Male	55	22	47	14-16	good	average	poor	harmony	Attention Defects	21	23	25	69	Positive	Positive
1685	Positive	Female	72	31	62	14-16	normal	poor	average	quarrel conflict	Attention Defects	23	20	27	70	Positive	Positive
1686	Positive	Female	82	18	53	14-16	normal	good	close	harmony	Attention Defects	23	19	31	73	Positive	Positive
1687	Positive	Female	80	19	70	14-16	weak	poor	poor	harmony	Attention Defects	22	15	25	62	Positive	Positive
1688	Negative	Female	41	14	40	14-16	good	excellent	average	quarrel conflict	Attention Defects	24	20	27	71	Negative	Positive
1689	Positive	Female	68	19	34	14-16	normal	average	average	quarrel conflict	Attention Defects	23	15	25	63	Positive	Positive
1690	Positive	Female	67	24	57	14-16	normal	average	average	harmony	Attention Defects	22	25	22	69	Positive	Positive
1691	Positive	Female	69	20	76	14-16	normal	average	close	quarrel conflict	Attention Defects	22	24	24	70	Positive	Positive
1692	Positive	Female	74	21	70	11-13	good	excellent	average	quarrel conflict	Attention Defects	23	19	22	64	Positive	Positive
1693	Positive	Female	41	20	95	14-16	normal	poor	close	domestic violence	Attention Defects	21	14	24	59	Positive	Positive
1694	Positive	Male	71	18	56	14-16	good	average	average	harmony	Attention Defects	24	19	26	69	Positive	Positive
1695	Positive	Female	62	22	37	14-16	normal	good	average	harmony	Attention Defects	20	21	24	65	Positive	Positive
1696	Negative	Female	29	9	41	14-16	normal	poor	close	harmony	Attention Defects	27	19	28	74	Negative	Positive
1697	Negative	Male	40	12	39	14-16	normal	average	average	harmony	Attention Defects	22	22	21	65	Negative	Positive
1698	Negative	Male	10	7	55	14-16	normal	good	average	harmony	Attention Defects	23	16	29	68	Negative	Negative
1699	Negative	Female	23	12	29	14-16	normal	good	average	harmony	Attention Defects	25	19	27	71	Negative	Negative
1700	Negative	Male	33	10	26	11-13	good	good	average	harmony	Attention Defects	24	22	27	73	Negative	Positive
1701	Negative	Female	24	8	35	14-16	good	good	close	quarrel conflict	Attention Defects	26	18	26	70	Negative	Negative
1702	Negative	Male	24	7	33	14-16	normal	good	average	harmony	Attention Defects	23	16	29	68	Negative	Negative
1703	Negative	Male	24	7	33	14-16	normal	good	average	harmony	Attention Defects	23	16	29	68	Negative	Negative
1704	Negative	Female	34	15	64	14-16	normal	good	average	harmony	Attention Defects	22	22	24	68	Negative	Positive
1705	Negative	Female	24	6	30	14-16	normal	excellent	average	harmony	Normal	20	20	22	62	Negative	Negative
1706	Negative	Female	31	17	16	14-16	good	average	close	harmony	Normal	25	18	26	69	Positive	Positive
1707	Negative	Female	24	16	52	14-16	normal	poor	close	harmony	Normal	25	19	26	70	Positive	Negative
1708	Negative	Male	4	8	4	11-13	weak	excellent	average	harmony	Normal	23	20	26	69	Negative	Negative
1709	Positive	Female	22	24	78	14-16	good	excellent	average	quarrel conflict	Normal	28	17	30	75	Positive	Negative
1710	Negative	Female	70	20	69	14-16	normal	excellent	average	harmony	Normal	23	14	30	67	Positive	Positive
1711	Negative	Male	15	9	27	14-16	good	average	average	harmony	Normal	20	17	29	66	Negative	Negative
1712	Negative	Female	6	8	41	14-16	good	good	average	harmony	Normal	24	19	26	69	Negative	Negative
1713	Negative	Female	22	11	23	14-16	normal	good	average	quarrel conflict	Normal	22	11	28	61	Negative	Negative
1714	Negative	Male	5	7	22	11-13	normal	good	average	harmony	Normal	24	19	26	69	Negative	Negative
1715	Negative	Male	14	4	36	14-16	normal	good	close	harmony	Normal	23	20	27	70	Negative	Negative
1716	Negative	Male	34	13	43	14-16	good	good	average	harmony	Normal	23	16	23	62	Negative	Positive
1717	Negative	Male	0	7	38	14-16	normal	poor	average	harmony	Normal	23	19	24	66	Negative	Negative
1718	Negative	Female	9	14	2	14-16	normal	good	close	harmony	Normal	24	19	26	69	Negative	Negative
1719	Negative	Female	26	16	36	14-16	good	poor	average	harmony	Normal	25	18	27	70	Positive	Positive
1720	Negative	Female	31	11	15	14-16	normal	average	close	harmony	Normal	23	18	26	67	Negative	Positive
1721	Negative	Female	20	12	42	14-16	normal	average	average	harmony	Normal	23	19	26	68	Negative	Negative
1722	Negative	Male	14	4	36	14-16	good	good	close	quarrel conflict	Normal	23	20	27	70	Negative	Negative
1723	Negative	Male	22	12	25	14-16	normal	good	average	harmony	Normal	26	24	29	79	Negative	Negative
1724	Negative	Male	36	10	25	14-16	good	good	close	harmony	Normal	26	20	29	75	Negative	Positive
1725	Negative	Female	36	16	43	14-16	good	good	average	harmony	Normal	20	21	21	62	Positive	Positive
1726	Negative	Male	35	7	49	14-16	normal	poor	close	harmony	Normal	23	21	25	69	Negative	Positive
1727	Negative	Female	38	15	35	14-16	normal	good	average	harmony	Normal	23	18	27	68	Negative	Positive
1728	Negative	Male	55	21	51	11-13	normal	good	close	harmony	Normal	24	25	25	74	Positive	Positive
1729	Positive	Female	25	21	19	11-13	normal	average	average	harmony	Normal	21	16	27	64	Positive	Negative
1730	Negative	Male	24	12	73	11-13	good	average	close	harmony	Normal	29	13	26	68	Negative	Negative
1731	Negative	Male	33	17	23	11-13	normal	good	average	separation/divorce	Normal	23	19	27	69	Positive	Positive
1732	Negative	Female	37	20	44	11-13	normal	good	close	harmony	Normal	20	15	29	64	Positive	Positive
1733	Negative	Male	23	13	46	14-16	good	excellent	average	harmony	Normal	26	13	26	65	Negative	Negative
1734	Negative	Female	35	12	52	14-16	normal	good	close	harmony	Normal	23	16	29	68	Negative	Positive
1735	Negative	Female	39	10	18	14-16	normal	good	average	harmony	Normal	23	25	24	72	Negative	Positive
1736	Negative	Female	10	7	48	14-16	normal	good	average	harmony	Normal	28	15	30	73	Negative	Negative
1737	Negative	Male	41	18	40	14-16	normal	average	average	separation/divorce	Normal	24	22	25	71	Positive	Positive
1738	Negative	Male	31	10	55	14-16	normal	average	close	harmony	Normal	25	12	25	62	Negative	Positive
1739	Negative	Female	22	9	33	14-16	good	good	average	harmony	Normal	23	22	32	77	Negative	Negative
1740	Negative	Female	30	10	48	14-16	normal	good	average	harmony	Normal	22	18	24	64	Negative	Positive
1741	Negative	Female	40	16	23	14-16	normal	good	average	harmony	Normal	22	13	23	58	Positive	Positive
1742	Negative	Female	6	9	0	11-13	normal	average	average	harmony	Normal	22	13	28	63	Negative	Negative
1743	Positive	Female	26	28	0	11-13	normal	good	average	harmony	Normal	25	17	26	68	Positive	Positive
1744	Negative	Male	30	7	34	11-13	normal	good	average	harmony	Normal	26	19	28	73	Negative	Positive
1745	Positive	Female	23	27	59	14-16	normal	average	close	harmony	Normal	25	14	27	66	Positive	Negative
1746	Positive	Female	23	27	59	14-16	normal	good	average	quarrel conflict	Normal	25	14	27	66	Positive	Negative
1747	Negative	Male	0	7	38	14-16	normal	good	average	harmony	Normal	23	19	24	66	Negative	Negative
1748	Negative	Male	25	7	28	14-16	normal	good	average	harmony	Normal	22	20	30	72	Negative	Negative
1749	Negative	Female	27	17	21	14-16	normal	good	average	harmony	Normal	24	19	32	75	Positive	Positive
1750	Negative	Male	28	17	35	14-16	normal	average	average	harmony	Normal	23	20	23	66	Positive	Positive
1751	Negative	Female	33	15	45	14-16	good	excellent	average	harmony	Normal	23	18	26	67	Negative	Positive
1752	Negative	Male	9	6	48	14-16	normal	good	average	harmony	Normal	22	21	30	73	Negative	Negative
1753	Positive	Female	13	25	10	14-16	normal	good	close	harmony	Normal	26	23	26	75	Positive	Negative
1754	Negative	Female	49	12	55	14-16	good	average	average	quarrel conflict	Normal	24	22	27	73	Negative	Positive
1755	Negative	Female	14	4	22	11-13	normal	average	close	harmony	Normal	23	18	28	69	Negative	Negative
1756	Negative	Female	6	16	48	14-16	normal	good	close	separation/divorce	Normal	26	21	27	74	Positive	Negative
1757	Negative	Male	27	9	28	14-16	normal	good	average	harmony	Normal	23	23	25	71	Negative	Positive
1758	Negative	Male	51	14	51	14-16	normal	good	close	domestic violence	Normal	23	23	26	72	Negative	Positive
1759	Negative	Female	24	18	40	14-16	normal	good	average	harmony	Normal	23	18	26	67	Positive	Negative
1760	Negative	Female	40	10	18	14-16	normal	good	average	harmony	Normal	23	25	24	72	Negative	Positive
1761	Negative	Male	31	13	35	14-16	normal	poor	average	harmony	Normal	23	18	28	69	Negative	Positive
1762	Negative	Male	3	8	15	14-16	normal	average	close	harmony	Normal	21	25	28	74	Negative	Negative
1763	Positive	Female	28	21	39	14-16	good	average	close	harmony	Normal	26	20	24	70	Positive	Positive
1764	Negative	Male	23	9	27	14-16	normal	excellent	close	harmony	Normal	22	23	27	72	Negative	Negative
1765	Negative	Male	24	13	33	14-16	good	average	close	harmony	Normal	21	23	24	68	Negative	Negative
1766	Negative	Female	42	14	31	14-16	good	average	average	harmony	Normal	27	19	26	72	Negative	Positive
1767	Negative	Male	8	6	14	14-16	normal	average	average	harmony	Normal	25	20	23	68	Negative	Negative
1768	Negative	Female	16	7	20	14-16	good	good	average	separation/divorce	Normal	22	13	27	62	Negative	Negative
1769	Negative	Female	21	11	38	14-16	normal	average	average	harmony	Normal	23	21	25	69	Negative	Negative
1770	Negative	Female	51	16	42	14-16	normal	good	average	harmony	Normal	24	20	27	71	Positive	Positive
1771	Negative	Female	34	5	30	14-16	normal	average	average	harmony	Normal	26	18	22	66	Negative	Positive
1772	Negative	Male	22	10	0	11-13	good	good	close	harmony	Normal	19	26	22	67	Negative	Negative
1773	Negative	Female	25	18	33	11-13	normal	good	average	harmony	Normal	23	20	32	75	Positive	Negative
1774	Negative	Female	40	13	7	11-13	normal	average	close	quarrel conflict	Normal	24	19	26	69	Negative	Positive
1775	Negative	Male	39	14	53	11-13	normal	good	average	harmony	Normal	24	21	29	74	Negative	Positive
1776	Negative	Male	39	14	53	11-13	normal	good	average	harmony	Normal	24	21	29	74	Negative	Positive
1777	Negative	Male	25	17	35	14-16	normal	good	average	harmony	Normal	24	19	26	69	Positive	Negative
1778	Negative	Male	22	5	31	14-16	normal	good	close	harmony	Normal	22	27	26	75	Negative	Negative
1779	Negative	Male	17	10	15	14-16	normal	good	average	quarrel conflict	Normal	23	22	24	69	Negative	Negative
1780	Negative	Female	43	11	25	14-16	normal	good	average	harmony	Normal	24	21	27	72	Negative	Positive
1781	Negative	Female	36	16	43	14-16	normal	average	average	separation/divorce	Normal	20	21	21	62	Positive	Positive
1782	Negative	Male	3	11	27	14-16	normal	excellent	close	harmony	Normal	19	17	26	62	Negative	Negative
1783	Negative	Female	26	4	34	14-16	good	good	close	harmony	Normal	24	20	27	71	Negative	Positive
1784	Negative	Male	24	8	34	14-16	good	average	average	harmony	Normal	25	19	26	70	Negative	Negative
1785	Negative	Male	29	15	38	14-16	good	average	average	separation/divorce	Normal	22	16	31	69	Negative	Positive
1786	Negative	Male	30	8	41	14-16	normal	good	average	separation/divorce	Normal	25	18	28	71	Negative	Positive
1787	Negative	Female	26	13	14	14-16	weak	poor	average	harmony	Normal	22	22	26	70	Negative	Positive
1788	Negative	Male	2	12	57	14-16	good	good	close	harmony	Normal	27	24	23	74	Negative	Negative
1789	Negative	Female	39	16	52	14-16	weak	poor	close	domestic violence	Normal	24	18	29	71	Positive	Positive
1790	Negative	Female	19	11	38	14-16	normal	average	average	quarrel conflict	Normal	23	20	27	70	Negative	Negative
1791	Negative	Male	28	18	52	14-16	normal	good	average	harmony	Normal	25	19	27	71	Positive	Positive
1792	Negative	Female	20	18	25	14-16	normal	poor	average	quarrel conflict	Normal	23	18	25	66	Positive	Negative
1793	Negative	Male	3	20	50	14-16	normal	average	close	harmony	Normal	20	19	26	65	Positive	Negative
1794	Negative	Female	14	13	27	14-16	normal	good	average	quarrel conflict	Normal	24	19	26	69	Negative	Negative
1795	Negative	Male	28	13	44	14-16	normal	average	average	harmony	Normal	21	14	26	61	Negative	Positive
1796	Negative	Female	45	16	44	14-16	good	good	close	harmony	Normal	24	21	27	72	Positive	Positive
1797	Negative	Female	7	8	7	14-16	good	good	average	harmony	Normal	21	14	28	63	Negative	Negative
1798	Negative	Male	26	14	49	14-16	normal	good	average	harmony	Normal	23	18	25	66	Negative	Positive
1799	Negative	Female	38	9	28	14-16	normal	average	average	harmony	Normal	24	16	27	67	Negative	Positive
1800	Negative	Male	40	11	49	11-13	normal	good	close	harmony	Normal	24	21	31	76	Negative	Positive
1801	Negative	Female	19	14	0	11-13	normal	average	average	harmony	Normal	20	19	25	64	Negative	Negative
1802	Negative	Female	19	14	0	11-13	normal	average	average	harmony	Normal	20	19	25	64	Negative	Negative
1803	Negative	Female	15	14	8	11-13	good	good	poor	separation/divorce	Normal	28	27	27	82	Negative	Negative
1804	Negative	Female	37	15	35	11-13	good	good	close	harmony	Normal	23	17	27	67	Negative	Positive
1805	Negative	Female	24	13	38	14-16	good	average	close	harmony	Normal	24	19	26	69	Negative	Negative
1806	Negative	Male	3	13	18	14-16	normal	good	average	harmony	Normal	21	16	31	68	Negative	Negative
1807	Negative	Female	37	14	42	14-16	normal	poor	close	separation/divorce	Normal	25	18	27	70	Negative	Positive
1808	Positive	Female	41	24	42	14-16	normal	average	close	separation/divorce	Normal	22	18	25	65	Positive	Positive
1809	Negative	Male	27	11	17	14-16	normal	good	average	harmony	Normal	26	28	32	86	Negative	Positive
1810	Negative	Female	25	15	21	14-16	good	average	average	separation/divorce	Normal	23	20	23	66	Negative	Negative
1811	Negative	Male	13	7	18	14-16	good	average	average	harmony	Normal	28	22	26	76	Negative	Negative
1812	Negative	Female	53	16	39	14-16	normal	average	close	harmony	Normal	23	21	30	74	Positive	Positive
1813	Negative	Female	23	15	39	14-16	normal	average	close	harmony	Normal	23	20	25	68	Negative	Negative
1814	Positive	Female	57	21	61	14-16	normal	poor	average	harmony	Normal	21	21	33	75	Positive	Positive
1815	Negative	Female	77	14	31	14-16	normal	poor	close	harmony	Normal	22	21	30	73	Negative	Positive
1816	Negative	Female	42	11	34	14-16	good	average	close	harmony	Normal	22	18	28	68	Negative	Positive
1817	Negative	Male	12	7	27	14-16	good	average	close	harmony	Normal	24	21	27	72	Negative	Negative
1818	Negative	Female	18	4	26	14-16	normal	good	average	harmony	Normal	23	17	25	65	Negative	Negative
1819	Negative	Female	37	13	43	14-16	normal	excellent	average	quarrel conflict	Normal	26	18	25	69	Negative	Positive
1820	Negative	Male	20	9	20	11-13	normal	good	close	harmony	Normal	22	21	29	72	Negative	Negative
1821	Negative	Male	46	13	44	11-13	normal	good	close	harmony	Normal	20	16	28	64	Negative	Positive
1822	Negative	Male	32	12	34	11-13	good	good	average	quarrel conflict	Normal	23	15	29	67	Negative	Positive
1823	Negative	Female	41	20	38	14-16	normal	average	average	harmony	Normal	21	20	27	68	Positive	Positive
1824	Negative	Female	32	11	17	14-16	normal	good	average	harmony	Normal	23	18	27	68	Negative	Positive
1825	Negative	Female	32	12	47	14-16	normal	good	close	harmony	Normal	22	19	24	65	Negative	Positive
1826	Negative	Female	25	19	14	14-16	normal	good	average	harmony	Normal	21	19	29	69	Positive	Negative
1827	Negative	Female	28	7	28	14-16	normal	average	close	harmony	Normal	24	14	28	66	Negative	Positive
1828	Negative	Female	25	18	40	14-16	normal	good	average	harmony	Normal	23	21	25	69	Positive	Negative
1829	Negative	Male	42	12	28	14-16	normal	average	average	harmony	Normal	23	18	28	69	Negative	Positive
1830	Negative	Female	6	9	16	14-16	normal	good	close	harmony	Normal	22	19	28	69	Negative	Negative
1831	Negative	Female	35	8	18	14-16	good	average	average	quarrel conflict	Normal	27	15	29	71	Negative	Positive
1832	Negative	Female	34	10	21	14-16	normal	good	average	harmony	Normal	24	16	28	68	Negative	Positive
1833	Negative	Female	15	10	36	14-16	normal	good	close	harmony	Normal	22	20	26	68	Negative	Negative
1834	Negative	Female	48	20	24	14-16	normal	good	average	quarrel conflict	Normal	23	16	26	65	Positive	Positive
1835	Negative	Female	21	7	19	14-16	good	average	close	quarrel conflict	Normal	22	23	25	70	Negative	Negative
1836	Negative	Female	36	13	20	14-16	normal	average	close	harmony	Normal	25	21	28	74	Negative	Positive
1837	Positive	Male	26	24	52	14-16	normal	good	average	harmony	Normal	23	22	30	75	Positive	Positive
1838	Negative	Female	44	14	53	14-16	normal	average	average	harmony	Normal	19	22	27	68	Negative	Positive
1839	Positive	Female	47	23	33	11-13	normal	good	close	harmony	Normal	26	15	28	69	Positive	Positive
1840	Negative	Female	14	11	0	11-13	normal	good	average	harmony	Normal	20	19	26	65	Negative	Negative
1841	Positive	Female	39	25	28	11-13	normal	average	close	quarrel conflict	Normal	23	18	30	71	Positive	Positive
1842	Negative	Female	38	18	37	11-13	normal	good	close	harmony	Normal	24	14	27	65	Positive	Positive
1843	Negative	Male	49	11	19	11-13	normal	good	average	harmony	Normal	28	24	28	80	Negative	Positive
1844	Negative	Male	34	20	35	11-13	normal	good	close	harmony	Normal	23	16	26	65	Positive	Positive
1845	Negative	Female	37	20	44	11-13	normal	average	close	harmony	Normal	20	15	29	64	Positive	Positive
1846	Negative	Male	30	7	34	11-13	normal	average	close	harmony	Normal	26	19	28	73	Negative	Positive
1847	Negative	Male	45	8	62	11-13	good	average	close	harmony	Normal	21	14	28	63	Negative	Positive
1848	Negative	Male	28	10	48	11-13	normal	excellent	average	harmony	Normal	27	23	27	77	Negative	Positive
1849	Negative	Male	19	16	41	11-13	normal	average	close	harmony	Normal	22	15	27	64	Positive	Negative
1850	Negative	Male	61	19	64	14-16	normal	excellent	average	harmony	Normal	22	24	28	74	Positive	Positive
1851	Negative	Female	68	14	14	14-16	good	average	close	harmony	Normal	27	19	26	72	Negative	Positive
1852	Negative	Female	32	11	17	14-16	normal	average	average	harmony	Normal	23	18	27	68	Negative	Positive
1853	Negative	Male	24	9	24	14-16	normal	poor	close	harmony	Normal	21	21	24	66	Negative	Negative
1854	Negative	Male	56	14	42	14-16	good	average	average	quarrel conflict	Normal	24	19	31	74	Negative	Positive
1855	Negative	Male	21	12	36	14-16	normal	good	close	harmony	Normal	22	19	27	68	Negative	Negative
1856	Negative	Female	23	18	17	14-16	normal	average	close	harmony	Normal	23	16	27	66	Positive	Negative
1857	Negative	Female	9	17	27	14-16	normal	average	close	harmony	Normal	23	14	27	64	Positive	Negative
1858	Negative	Male	14	11	46	14-16	normal	good	average	harmony	Normal	21	21	25	67	Negative	Negative
1859	Negative	Male	19	5	27	14-16	normal	average	close	harmony	Normal	26	19	29	74	Negative	Negative
1860	Negative	Female	25	9	26	14-16	good	good	close	quarrel conflict	Normal	24	28	32	84	Negative	Negative
1861	Negative	Male	30	13	27	14-16	good	average	average	quarrel conflict	Normal	20	18	28	66	Negative	Positive
1862	Negative	Female	24	10	1	14-16	normal	average	close	harmony	Normal	20	24	25	69	Negative	Negative
1863	Negative	Female	8	12	6	14-16	normal	average	close	harmony	Normal	23	18	26	67	Negative	Negative
1864	Negative	Female	22	17	21	14-16	normal	average	average	harmony	Normal	23	22	26	71	Positive	Negative
1865	Negative	Male	19	11	28	14-16	normal	average	average	harmony	Normal	26	17	25	68	Negative	Negative
1866	Positive	Female	35	21	15	14-16	normal	good	average	harmony	Normal	21	16	25	62	Positive	Positive
1867	Negative	Female	2	8	13	14-16	normal	good	average	harmony	Normal	21	20	26	67	Negative	Negative
1868	Negative	Female	7	8	8	14-16	normal	average	average	harmony	Normal	20	14	27	61	Negative	Negative
1869	Negative	Female	36	16	51	14-16	normal	good	close	harmony	Normal	20	19	26	65	Positive	Positive
1870	Negative	Female	36	10	48	14-16	normal	good	average	separation/divorce	Normal	20	19	24	63	Negative	Positive
1871	Negative	Male	21	6	38	14-16	normal	average	close	harmony	Normal	23	20	28	71	Negative	Negative
1872	Negative	Female	51	20	42	14-16	normal	average	close	harmony	Normal	23	18	27	68	Positive	Positive
1873	Negative	Female	17	16	34	14-16	good	average	close	harmony	Normal	23	16	25	64	Positive	Negative
1874	Negative	Female	24	8	8	14-16	good	average	average	harmony	Normal	23	18	26	67	Negative	Negative
1875	Negative	Male	35	13	71	11-13	normal	average	close	harmony	Normal	25	23	26	74	Negative	Positive
1876	Negative	Male	30	7	11	11-13	normal	average	close	harmony	Normal	20	17	30	67	Negative	Positive
1877	Positive	Female	16	22	0	11-13	normal	average	close	harmony	Normal	24	18	28	70	Positive	Negative
1878	Negative	Male	9	4	49	11-13	good	poor	close	harmony	Normal	25	17	34	76	Negative	Negative
1879	Negative	Female	39	13	16	11-13	good	good	average	quarrel conflict	Normal	26	22	29	77	Negative	Positive
1880	Negative	Male	18	9	48	11-13	normal	average	close	harmony	Normal	24	22	28	74	Negative	Negative
1881	Negative	Male	19	16	36	11-13	normal	average	average	harmony	Normal	22	14	26	62	Positive	Negative
1882	Negative	Male	14	8	5	11-13	good	good	close	harmony	Normal	23	19	26	68	Negative	Negative
1883	Negative	Male	14	8	5	11-13	good	good	close	harmony	Normal	23	19	26	68	Negative	Negative
1884	Negative	Male	33	9	56	14-16	normal	good	close	harmony	Normal	23	16	22	61	Negative	Positive
1885	Negative	Male	6	7	21	14-16	normal	good	average	quarrel conflict	Normal	29	21	27	77	Negative	Negative
1886	Negative	Male	25	7	28	14-16	normal	poor	close	harmony	Normal	22	20	30	72	Negative	Negative
1887	Negative	Female	22	7	69	14-16	normal	good	average	harmony	Normal	25	16	30	71	Negative	Negative
1888	Negative	Female	17	5	28	14-16	normal	poor	close	harmony	Normal	21	17	27	65	Negative	Negative
1889	Negative	Male	47	20	54	14-16	normal	good	close	harmony	Normal	24	21	24	69	Positive	Positive
1890	Negative	Female	34	11	18	14-16	normal	good	close	harmony	Normal	22	19	30	71	Negative	Positive
1891	Negative	Female	45	13	43	14-16	normal	good	close	harmony	Normal	22	22	25	69	Negative	Positive
1892	Negative	Male	14	8	45	11-13	normal	poor	average	harmony	Normal	20	20	29	69	Negative	Negative
1893	Negative	Male	22	10	0	11-13	normal	poor	close	harmony	Normal	19	26	22	67	Negative	Negative
1894	Negative	Female	13	9	2	11-13	normal	average	close	harmony	Normal	22	21	24	67	Negative	Negative
1895	Negative	Male	34	14	43	11-13	normal	average	average	harmony	Normal	23	19	27	69	Negative	Positive
1896	Negative	Male	20	5	29	11-13	normal	average	close	harmony	Normal	27	18	24	69	Negative	Negative
1897	Negative	Male	24	9	19	11-13	normal	average	average	harmony	Normal	23	27	25	75	Negative	Negative
1898	Negative	Female	11	15	40	14-16	normal	average	close	harmony	Normal	24	19	26	69	Negative	Negative
1899	Negative	Female	38	17	42	14-16	normal	excellent	close	harmony	Normal	25	20	28	73	Positive	Positive
1900	Negative	Female	30	13	37	14-16	normal	good	average	harmony	Normal	19	13	26	58	Negative	Positive
1901	Negative	Male	23	17	10	14-16	normal	good	average	harmony	Normal	23	22	26	71	Positive	Negative
1902	Negative	Female	29	7	26	14-16	normal	average	close	harmony	Normal	22	24	31	77	Negative	Positive
1903	Negative	Female	21	14	35	14-16	normal	poor	close	harmony	Normal	26	21	31	78	Negative	Negative
1904	Negative	Female	0	2	19	14-16	normal	average	close	harmony	Normal	22	21	30	73	Negative	Negative
1905	Negative	Male	33	14	57	14-16	normal	average	close	harmony	Normal	21	26	25	72	Negative	Positive
1906	Negative	Female	29	15	14	14-16	normal	poor	close	harmony	Normal	20	17	30	67	Negative	Positive
1907	Negative	Female	45	17	48	14-16	normal	good	average	quarrel conflict	Normal	24	27	26	77	Positive	Positive
1908	Positive	Male	35	24	20	14-16	normal	average	average	harmony	Normal	22	31	24	77	Positive	Positive
1909	Positive	Female	35	25	54	14-16	normal	average	close	harmony	Normal	22	18	25	65	Positive	Positive
1910	Negative	Female	15	16	46	14-16	good	average	average	harmony	Normal	24	19	26	69	Positive	Negative
1911	Negative	Female	45	13	43	14-16	normal	average	average	harmony	Normal	22	22	25	69	Negative	Positive
1912	Negative	Male	49	13	67	11-13	good	excellent	close	harmony	Normal	24	12	26	62	Negative	Positive
1913	Negative	Female	20	11	10	11-13	normal	poor	average	harmony	Normal	23	14	27	64	Negative	Negative
1914	Negative	Female	38	17	10	11-13	good	average	average	harmony	Normal	26	25	27	78	Positive	Positive
1915	Negative	Female	26	12	25	11-13	normal	good	average	harmony	Normal	25	15	29	69	Negative	Positive
1916	Negative	Male	29	10	48	11-13	normal	good	average	harmony	Normal	27	23	27	77	Negative	Positive
1917	Negative	Female	13	6	20	11-13	normal	good	close	harmony	Normal	21	19	29	69	Negative	Negative
1918	Negative	Male	21	18	40	11-13	normal	average	average	harmony	Normal	21	18	28	67	Positive	Negative
1919	Negative	Male	10	12	18	11-13	normal	good	close	harmony	Normal	20	19	26	65	Negative	Negative
1920	Negative	Male	37	18	7	11-13	normal	poor	close	harmony	Normal	24	18	29	71	Positive	Positive
1921	Negative	Female	24	14	6	11-13	normal	good	average	harmony	Normal	22	20	28	70	Negative	Negative
1922	Positive	Female	37	22	60	14-16	normal	average	average	harmony	Normal	24	19	28	71	Positive	Positive
1923	Negative	Male	24	12	73	11-13	normal	poor	average	harmony	Normal	29	13	26	68	Negative	Negative
1924	Negative	Male	36	10	25	14-16	normal	poor	close	harmony	Normal	26	20	29	75	Negative	Positive
1925	Negative	Male	7	12	6	14-16	normal	good	average	harmony	Normal	25	20	26	71	Negative	Negative
1926	Negative	Male	21	8	55	14-16	normal	poor	close	harmony	Normal	22	18	23	63	Negative	Negative
1927	Positive	Female	50	24	56	14-16	normal	good	close	harmony	Normal	25	15	28	68	Positive	Positive
1928	Negative	Male	34	19	20	14-16	normal	good	average	harmony	Normal	22	22	29	73	Positive	Positive
1929	Negative	Male	16	17	37	14-16	normal	average	close	harmony	Normal	21	19	26	66	Positive	Negative
1930	Negative	Male	35	7	49	14-16	normal	good	close	harmony	Normal	23	21	25	69	Negative	Positive
1931	Negative	Female	53	19	27	14-16	normal	average	average	harmony	Normal	19	24	28	71	Positive	Positive
1932	Negative	Male	30	13	25	14-16	normal	poor	close	harmony	Normal	20	18	28	66	Negative	Positive
1933	Negative	Female	18	11	0	14-16	normal	average	close	harmony	Normal	20	18	27	65	Negative	Negative
1934	Negative	Female	0	3	6	14-16	normal	average	close	harmony	Normal	18	22	28	68	Negative	Negative
1935	Negative	Female	35	11	47	14-16	normal	excellent	average	harmony	Normal	25	20	25	70	Negative	Positive
1936	Negative	Male	35	11	55	14-16	normal	good	average	harmony	Normal	22	23	24	69	Negative	Positive
1937	Negative	Male	24	12	26	14-16	normal	good	average	harmony	Normal	26	23	27	76	Negative	Negative
1938	Negative	Female	18	17	58	14-16	normal	poor	close	harmony	Normal	22	19	27	68	Positive	Negative
1939	Negative	Male	8	8	25	14-16	good	good	close	harmony	Normal	22	19	29	70	Negative	Negative
1940	Negative	Female	25	11	45	14-16	normal	poor	close	harmony	Normal	18	16	28	62	Negative	Negative
1941	Negative	Female	17	16	34	14-16	normal	good	average	harmony	Normal	23	16	25	64	Positive	Negative
1942	Negative	Male	23	3	28	11-13	normal	good	close	harmony	Normal	23	17	25	65	Negative	Negative
1943	Negative	Male	20	5	25	11-13	good	good	close	harmony	Normal	29	19	28	76	Negative	Negative
1944	Negative	Male	20	5	25	11-13	good	good	close	harmony	Normal	29	19	28	76	Negative	Negative
1945	Positive	Male	38	15	56	14-16	normal	average	close	harmony	Normal	24	20	37	81	Negative	Positive
1946	Negative	Female	44	18	38	14-16	normal	average	close	harmony	Normal	21	22	24	67	Positive	Positive
1947	Negative	Female	53	19	27	14-16	normal	average	average	harmony	Normal	19	24	28	71	Positive	Positive
1948	Negative	Female	0	3	6	14-16	normal	good	close	harmony	Normal	18	22	28	68	Negative	Negative
1949	Negative	Male	22	15	17	14-16	normal	average	average	harmony	Normal	22	14	24	60	Negative	Negative
1950	Positive	Female	42	21	41	14-16	good	poor	average	separation/divorce	Normal	22	21	23	66	Positive	Positive
1951	Negative	Female	19	11	26	14-16	normal	good	close	harmony	Normal	23	17	25	65	Negative	Negative
1952	Negative	Female	41	14	40	14-16	weak	average	average	separation/divorce	Normal	24	20	27	71	Negative	Positive
1953	Positive	Female	35	25	54	14-16	good	average	average	harmony	Normal	22	18	25	65	Positive	Positive
1954	Negative	Female	21	13	4	14-16	normal	average	close	harmony	Normal	23	18	25	66	Negative	Negative
1955	Negative	Female	8	12	39	14-16	normal	average	close	harmony	Normal	23	20	25	68	Negative	Negative
1956	Negative	Female	39	0	46	11-13	normal	poor	close	harmony	Normal	25	24	24	73	Negative	Positive
1957	Negative	Male	27	17	36	11-13	normal	average	close	harmony	Normal	23	25	23	71	Positive	Positive
1958	Negative	Male	26	18	40	11-13	normal	good	average	harmony	Normal	23	19	24	66	Positive	Positive
1959	Negative	Male	25	16	2	11-13	normal	good	average	harmony	Normal	20	20	27	67	Positive	Negative
1960	Negative	Male	27	16	28	14-16	normal	average	average	quarrel conflict	Normal	20	19	28	67	Positive	Positive
1961	Positive	Male	40	21	54	14-16	normal	poor	average	harmony	Normal	24	20	24	68	Positive	Positive
1962	Negative	Female	49	19	37	14-16	good	excellent	average	harmony	Normal	20	26	26	72	Positive	Positive
1963	Negative	Female	13	5	5	14-16	normal	average	close	harmony	Normal	23	13	26	62	Negative	Negative
1964	Negative	Male	4	16	10	14-16	normal	average	close	harmony	Normal	25	22	23	70	Positive	Negative
1965	Negative	Female	20	11	49	14-16	normal	poor	close	harmony	Normal	22	12	27	61	Negative	Negative
1966	Positive	Female	59	25	16	14-16	good	average	average	harmony	Normal	23	20	26	69	Positive	Positive
1967	Negative	Female	39	14	36	14-16	normal	average	close	harmony	Normal	21	19	27	67	Negative	Positive
1968	Negative	Male	26	12	14	11-13	normal	average	close	harmony	Normal	23	16	32	71	Negative	Positive
1969	Negative	Male	28	7	26	11-13	normal	average	close	harmony	Normal	23	17	27	67	Negative	Positive
1970	Negative	Male	45	8	62	11-13	normal	poor	average	harmony	Normal	21	14	28	63	Negative	Positive
1971	Negative	Male	27	10	19	11-13	normal	poor	close	harmony	Normal	22	23	27	72	Negative	Positive
1972	Negative	Male	38	13	56	14-16	normal	good	close	harmony	Normal	24	20	37	81	Negative	Positive
1973	Negative	Male	8	9	12	14-16	normal	good	close	harmony	Normal	24	20	30	74	Negative	Negative
1974	Negative	Male	5	2	22	14-16	normal	poor	close	harmony	Normal	22	31	30	83	Negative	Negative
1975	Negative	Male	29	10	58	14-16	normal	good	average	harmony	Normal	25	16	27	68	Negative	Positive
1976	Negative	Male	34	13	43	14-16	normal	poor	close	harmony	Normal	23	16	23	62	Negative	Positive
1977	Negative	Female	29	10	17	14-16	normal	good	close	harmony	Normal	24	19	27	70	Negative	Positive
1978	Negative	Female	44	17	45	14-16	normal	good	close	quarrel conflict	Normal	24	19	26	69	Positive	Positive
1979	Negative	Female	29	7	37	14-16	normal	good	average	harmony	Normal	19	23	31	73	Negative	Positive
1980	Negative	Female	15	7	28	14-16	normal	good	close	quarrel conflict	Normal	22	20	27	69	Negative	Negative
1981	Negative	Male	49	11	19	11-13	normal	average	close	harmony	Normal	28	24	28	80	Negative	Positive
1982	Negative	Female	37	15	35	11-13	weak	average	average	harmony	Normal	23	17	27	67	Negative	Positive
1983	Negative	Male	33	7	29	14-16	weak	excellent	poor	harmony	Hybrid	24	21	27	72	Negative	Positive
1984	Positive	Female	79	21	70	14-16	good	average	average	domestic violence	Hybrid	25	23	28	76	Positive	Positive
1985	Positive	Female	77	18	50	14-16	good	good	average	harmony	Hybrid	26	24	22	72	Positive	Positive
1986	Negative	Female	29	11	14	11-13	good	excellent	average	separation/divorce	Hybrid	18	17	26	61	Negative	Positive
1987	Negative	Female	23	13	35	14-16	normal	poor	close	harmony	Hybrid	21	30	22	73	Negative	Negative
1988	Positive	Female	69	29	6	11-13	normal	excellent	average	quarrel conflict	Hyperactivity	22	19	29	70	Positive	Positive
1989	Negative	Female	28	15	40	14-16	good	good	average	separation/divorce	Hyperactivity	23	24	21	68	Negative	Positive
1990	Negative	Male	20	15	40	14-16	good	good	average	harmony	Attention Defects	24	19	25	68	Negative	Negative
1991	Negative	Female	33	8	19	14-16	normal	good	average	separation/divorce	Attention Defects	23	18	25	66	Negative	Positive
1992	Positive	Female	69	19	72	14-16	good	excellent	poor	harmony	Attention Defects	20	21	26	67	Positive	Positive
1993	Negative	Female	41	16	55	14-16	normal	good	close	harmony	Attention Defects	21	23	27	71	Positive	Positive
1994	Positive	Female	76	23	51	11-13	good	average	average	harmony	Attention Defects	22	22	25	69	Positive	Positive
1995	Negative	Female	66	20	57	14-16	good	excellent	close	harmony	Attention Defects	24	22	21	67	Positive	Positive
1996	Positive	Female	78	18	27	14-16	good	good	average	quarrel conflict	Attention Defects	26	18	25	69	Positive	Positive
1997	Negative	Male	39	16	46	11-13	normal	good	average	harmony	Attention Defects	25	19	27	71	Positive	Positive
1998	Negative	Male	13	10	42	14-16	normal	excellent	average	harmony	Attention Defects	25	24	26	75	Negative	Negative
1999	Positive	Male	17	27	54	14-16	good	good	close	harmony	Attention Defects	21	23	25	69	Positive	Negative
[truncated: 690 more rows]
