# Supplementary material for: A study of the interactive mediating effect of ADHD and NSSI caused by co-disease mechanisms in males and females
Source: PeerJ. 2024 Feb 9;12:e16895. doi: 10.7717/peerj.16895 (PMC10860553; doi:10.7717/peerj.16895)
Supplement: Supplemental Information 1 [file peerj-12-16895-s001.zip › Data/ReadMe.txt]

22.11.12.R: This R script file houses all the codes utilized for data analysis and processing, outlining the procedures undertaken to derive meaningful insights from the raw data through statistical analyses.

data_select_female.csv: This CSV file encompasses the data pertinent to all the female participants involved in our research. It delineates various variables portraying different facets of the female participants that have been analyzed in the study.

data_select_male.csv: Analogous to the female data file, this CSV document contains all the data concerning the male participants in our research, facilitating a gender-specific analysis.

data_total.csv: This CSV file consolidates the complete dataset, encapsulating data from all participants, offering a holistic viewpoint for analyzing and understanding the demographic under study.

These files collectively offer a comprehensive viewpoint, allowing readers to grasp the foundations of our research methodology and the origins of our results. We encourage reviewers to delve into these files for a more profound understanding of our research process and findings.
