# Supplementary material for: A study of the interactive mediating effect of ADHD and NSSI caused by co-disease mechanisms in males and females
Source: PeerJ. 2024 Feb 9;12:e16895. doi: 10.7717/peerj.16895 (PMC10860553; doi:10.7717/peerj.16895)
Supplement: Supplemental Information 1 [file peerj-12-16895-s001.zip › Data/table1.csv]

	Total
Total	2689
Anxiety_neurosis
mean(SD)	29.7 (20.7)
Depressive_disorder
mean(SD)	12 (6.8)
IA
mean(SD)	29.4 (21.9)
AGE
14-16	1872 (69.6)
11-13	817 (30.4)
PC
normal	2073 (77.1)
good	553 (20.6)
weak	63 (2.3)
AP
excellent	254 (9.4)
good	1151 (42.8)
average	998 (37.1)
poor	286 (10.6)
PR
close	1207 (44.9)
average	1420 (52.8)
poor	62 (2.3)
FR
harmony	2060 (76.6)
quarrel conflict	386 (14.4)
domestic violence	41 (1.5)
separation/divorce	202 (7.5)
ADHD
Normal	2234 (83.1)
Attention Defects	299 (11.1)
Hyperactivity	28 (1)
Hybrid	128 (4.8)
S_BIS
mean(SD)	23.3 (2.4)
C_BIS
mean(SD)	21.4 (5.2)
P_BIS
mean(SD)	25.7 (2.9)
BIS
mean(SD)	70.5 (5.2)
DEPRESS
Negative	1886 (70.1)
Positive	803 (29.9)
ANXIOUS
Negative	1367 (50.8)
Positive	1322 (49.2)
IAD
Negative	2202 (84)
Positive	418 (16)
ADHD total
mean(SD)	21.3 (16.2)
ADHD Anttention Defects
mean(SD)	9.4 (6.5)
ADHD Hyperactivity
mean(SD)	5.4 (5.5)
