# Supplementary material for: A study of the interactive mediating effect of ADHD and NSSI caused by co-disease mechanisms in males and females
Source: PeerJ. 2024 Feb 9;12:e16895. doi: 10.7717/peerj.16895 (PMC10860553; doi:10.7717/peerj.16895)
Supplement: Supplemental Information 1 [file peerj-12-16895-s001.zip › Data/table2.csv]

	Negative	Positive	P value
Total	2254	435
Anxiety_neurosis			< 0.001
median(IQR)	22 (13,32)	68 (52,76)
Depressive_disorder			< 0.001
median(IQR)	10 (6,14)	22 (19,25)
IA			< 0.001
median(IQR)	22 (10,37)	57 (40,70)
AGE			< 0.001
14-16	1534 (68.1)	338 (77.7)
11-13	720 (31.9)	97 (22.3)
PC			< 0.001
normal	1803 (80)	270 (62.1)
good	405 (18)	148 (34)
weak	46 (2)	17 (3.9)
AP			< 0.001
excellent	201 (8.9)	53 (12.2)
good	1018 (45.2)	133 (30.6)
average	831 (36.9)	167 (38.4)
poor	204 (9.1)	82 (18.9)
PR			< 0.001
close	1067 (47.3)	140 (32.2)
average	1164 (51.6)	256 (58.9)
poor	23 (1)	39 (9)
FR			< 0.001
harmony	1840 (81.6)	220 (50.6)
quarrel conflict	261 (11.6)	125 (28.7)
domestic violence	19 (0.8)	22 (5.1)
separation/divorce	134 (5.9)	68 (15.6)
ADHD			< 0.001
Normal	2068 (91.7)	166 (38.2)
Attention Defects	122 (5.4)	177 (40.7)
Hyperactivity	24 (1.1)	4 (0.9)
Hybrid	40 (1.8)	88 (20.2)
S_BIS			0.007
median(IQR)	23 (22,25)	23 (21,25)
C_BIS			< 0.001
median(IQR)	21 (18,25)	19 (16,23)
P_BIS			0.04
median(IQR)	26 (24,28)	26 (24,28)
BIS			< 0.001
median(IQR)	71 (67,74)	68 (65,71)
DEPRESS			< 0.001
Negative	1883 (83.5)	3 (0.7)
Positive	371 (16.5)	432 (99.3)
ANXIOUS			< 0.001
Negative	1343 (59.6)	24 (5.5)
Positive	911 (40.4)	411 (94.5)
IAD			< 0.001
Negative	2037 (91.1)	165 (42.9)
Positive	198 (8.9)	220 (57.1)
ADHD total			< 0.001
median(IQR)	15 (9,24)	49 (22,58)
ADHD Anttention Defects			< 0.001
median(IQR)	7 (4,11)	20 (10,24)
ADHD Hyperactivity			< 0.001
median(IQR)	3 (1,6.1)	12 (6,16)
