# Supplementary material for: A study of the interactive mediating effect of ADHD and NSSI caused by co-disease mechanisms in males and females
Source: PeerJ. 2024 Feb 9;12:e16895. doi: 10.7717/peerj.16895 (PMC10860553; doi:10.7717/peerj.16895)
Supplement: Supplemental Information 1 [file peerj-12-16895-s001.zip › Data/table3.csv]

	Female	Male	P value
Total	1532	1157
Anxiety_neurosis			< 0.001
median(IQR)	30 (18,49)	20 (12,30)
Depressive_disorder			< 0.001
median(IQR)	13 (8,18)	9 (6,14)
IA			< 0.001
median(IQR)	28 (11.8,46.2)	24 (12,39)
AGE			< 0.001
14-16	1108 (72.3)	764 (66)
11-13	424 (27.7)	393 (34)
PC			< 0.001
normal	1142 (74.5)	931 (80.5)
good	341 (22.3)	212 (18.3)
weak	49 (3.2)	14 (1.2)
AP			0.004
excellent	156 (10.2)	98 (8.5)
good	634 (41.4)	517 (44.7)
average	554 (36.2)	444 (38.4)
poor	188 (12.3)	98 (8.5)
PR			< 0.001
close	663 (43.3)	544 (47)
average	816 (53.3)	604 (52.2)
poor	53 (3.5)	9 (0.8)
FR			< 0.001
harmony	1119 (73)	941 (81.3)
quarrel conflict	248 (16.2)	138 (11.9)
domestic violence	31 (2)	10 (0.9)
separation/divorce	134 (8.7)	68 (5.9)
ADHD			< 0.001
Normal	1184 (77.3)	1050 (90.8)
Attention Defects	232 (15.1)	67 (5.8)
Hyperactivity	16 (1)	12 (1)
Hybrid	100 (6.5)	28 (2.4)
S_BIS			0.315
median(IQR)	23 (22,25)	23 (22,25)
C_BIS			< 0.001
median(IQR)	21 (18,24)	21 (18,25)
P_BIS			0.001
median(IQR)	26 (24,28)	26 (24,28)
BIS			0.002
median(IQR)	70 (67,74)	71 (67,75)
DEPRESS			< 0.001
Negative	951 (62.1)	935 (80.8)
Positive	581 (37.9)	222 (19.2)
ANXIOUS			< 0.001
Negative	623 (40.7)	744 (64.3)
Positive	909 (59.3)	413 (35.7)
IAD			< 0.001
Negative	1195 (81)	1007 (88)
Positive	281 (19)	137 (12)
ADHD total			< 0.001
median(IQR)	18 (10,34)	16 (10,24)
ADHD Anttention Defects			< 0.001
median(IQR)	9 (5,14)	7.1 (4,11)
ADHD Hyperactivity			< 0.001
median(IQR)	4 (1,10)	3 (1,7)
